# Supplementary material for: Epidemiology of multidrug-resistant Klebsiella pneumoniae infection in clinical setting in South-Eastern Asia: a systematic review and meta-analysis
Source: Antimicrob Resist Infect Control. 2023 Dec 7;12:142. doi: 10.1186/s13756-023-01346-5 (PMC10704709; doi:10.1186/s13756-023-01346-5)
Supplement: Supplementary file 1 — Additional file 1: Figures S1. Subgroups analysis forest plots. File S1. PRISMA 2020 checklist. File S2. PRISMA-P 2015 checklist. File S3. Study protocol. File S4. De-duplicated citations. File S5. Included studies. Table S2. JBI critical appraisal checklist. Table S3. ESBL summary. [file 13756_2023_1346_MOESM1_ESM.zip › Supplementary materials/S3 Table ESBL Summary Table.csv]

MetaXL tabled results,
ESBL-Prevalence results
Study	Prevalence	LCI 95%	HCI 95%	weight (%)
Mobasseri et al., 2020	0.278350515	0.193219512	0.372212591	3.010415349
Kiratisin et al., 2008	0.126873127	0.106942345	0.148235048	29.4267763
Berglund et al., 2019	1	0.969991026	1	2.167067257
Al-Marzooq et al., 2015	1	0.981571793	1	2.92608054
Zheng et al., 2019	0.057142857	0.02381811	0.102612576	4.569850306
Yamasaki et al., 2021	1	0.981767252	1	2.947164242
Van Aartsen et al., 2019	0.511627907	0.361421797	0.660807337	1.871895425
Niumsup et al., 2008	0.35483871	0.194440403	0.532958593	1.079260665
Apisarnthanarak et al., 2008	0.208333333	0.132401619	0.295876112	3.985775529
Trang et al., 2013	0.529411765	0.288295128	0.764040812	0.441239722
Lee et al., 2021	0.333333333	0.187312527	0.496907702	2.299079345
Aung et al., 2021	0.35078534	0.284533119	0.420030076	4.992283365
Tiongco et al., 2018	0.071428571	0	0.282051949	1.050390048
Kusum et al., 2004	0.26	0.218122166	0.304179548	9.398777145
Mohd Helmi et al., 2016	0.858156028	0.795251423	0.911335695	3.93809825
Sianipar et al., 2019	0.565217391	0.41895657	0.706091478	2.257670954
Lim et al., 2009	0.888888889	0.73724904	0.984644691	1.278796823
Severin et al., 2010	0.24742268	0.199432234	0.298741147	9.467538126
Kiratisin et al., 2007	0.01875	0.006255597	0.037046051	11.56812144
Low et al., 2017	1	0.900668507	1	1.323719165
Pooled	0.272733425	0.050937511	0.56659317	100
Statistics
I-squared	98.87757208	98.67105613	99.05199575
Cochran's Q	1692.759038
Chi2, p	0
Q-Index	19.89071614
