# Supplementary material for: Epidemiology of multidrug-resistant Klebsiella pneumoniae infection in clinical setting in South-Eastern Asia: a systematic review and meta-analysis
Source: Antimicrob Resist Infect Control. 2023 Dec 7;12:142. doi: 10.1186/s13756-023-01346-5 (PMC10704709; doi:10.1186/s13756-023-01346-5)
Supplement: Supplementary file 1 — Additional file 1: Figures S1. Subgroups analysis forest plots. File S1. PRISMA 2020 checklist. File S2. PRISMA-P 2015 checklist. File S3. Study protocol. File S4. De-duplicated citations. File S5. Included studies. Table S2. JBI critical appraisal checklist. Table S3. ESBL summary. [file 13756_2023_1346_MOESM1_ESM.zip › Supplementary materials/S4 File De-duplicated citations.xlsx]

## Sheet: Sheet1
key	title	year	month	day	journal	issn	volume	issue	pages	authors	url	language	publisher	location	abstract	notes	pubmed_id	pmc_id
rayyan-756239764	Abstracts of the 2011 International MASCC/ISOO (Multinational Association of Supportive Care in Cancer/International Society for Oral Oncology) Symposium. June 23-25, 2011. Athens, Greece.	2011	6		Supportive Care in Cancer	0941-4355	19		S67-370		https://search.ebscohost.com/login.aspx?direct=true&db=rzh&AN=104651193&site=ehost-live		Springer Nature	, <Blank>		Accession Number: 104651193. Language: English. Entry Date: 20110708. Revision Date: 20180302. Publication Type: Article. Supplement Title: 2011 Supplement 2. Journal Subset: Biomedical; Continental Europe; Double Blind Peer Reviewed; Editorial Board Reviewed; Europe; Expert Peer Reviewed; Peer Reviewed. NLM UID: 9302957. RAYYAN-INCLUSION: {"Adamu"=>"Excluded"}
rayyan-756239765	Abstracts to the 12th International Congress European Society for Child and Adolescent Psychiatry: Developmental psychopathology: transmission and change.	2003	1		European Child & Adolescent Psychiatry		12		I/6-I/240		https://search.ebscohost.com/login.aspx?direct=true&db=rzh&AN=106772797&site=ehost-live		Springer Nature	, <Blank>		Accession Number: 106772797. Language: English. Entry Date: 20040903. Revision Date: 20150711. Publication Type: Journal Article; proceedings. Supplement Title: 2003 Supplement 2. Journal Subset: Biomedical; Continental Europe; Europe; Expert Peer Reviewed; Peer Reviewed. NLM UID: 9212296. RAYYAN-INCLUSION: {"Adamu"=>"Excluded"}
rayyan-756239766	Antimicrobial properties of Lawsonia inermis (henna): a review.	2007	10		Australian Journal of Medical Herbalism		19	3	114-125	OA, Habbal and AA, Al-Jabri and AG, El-Hag	https://search.ebscohost.com/login.aspx?direct=true&db=rzh&AN=105917570&site=ehost-live		National Herbalists Association of Australia (NHAA)	Department of Human & Clinical Anatomy, College of Medicine & Health Sciences, Sultan Qaboos University, Sultanate of Oman		Accession Number: 105917570. Language: English. Entry Date: 20080104. Revision Date: 20150711. Publication Type: Journal Article; review; tables/charts. Journal Subset: Alternative/Complementary Therapies; Australia &amp; New Zealand; Peer Reviewed. NLM UID: 9515176. RAYYAN-INCLUSION: {"Adamu"=>"Excluded"}
rayyan-756239767	Bronchiolitis obliterans organizing pneumonia.	2007	6		Critical Care Nurse		27	3	53-67	KA, White and LA, Ruth-Sahd	https://search.ebscohost.com/login.aspx?direct=true&db=rzh&AN=106125696&site=ehost-live		American Association of Critical-Care Nurses	Lancaster General College of Nursing and Health Sciences in Lancaster, Pa.		Accession Number: 106125696. Language: English. Entry Date: 20070727. Revision Date: 20200708. Publication Type: Journal Article; care plan; case study; CEU; exam questions; review; tables/charts. Journal Subset: Blind Peer Reviewed; Core Nursing; Double Blind Peer Reviewed; Editorial Board Reviewed; Expert Peer Reviewed; Nursing; Peer Reviewed; USA. NLM UID: 8207799. RAYYAN-INCLUSION: {"Adamu"=>…
rayyan-756239768	Foodborne botulism associated with home-canned bamboo shoots -- Thailand, 1998.	1999	6		MMWR: Morbidity & Mortality Weekly Report		48	21	437-439		https://search.ebscohost.com/login.aspx?direct=true&db=rzh&AN=107198228&site=ehost-live		Centers for Disease Control & Prevention (CDC)	Atlanta, Georgia		Accession Number: 107198228. Corporate Author: US Department of Health and Human Services. Centers for Disease Control and Prevention. Language: English. Entry Date: 19990701. Revision Date: 20151019. Publication Type: Journal Article; statistics. Journal Subset: Biomedical; Public Health; USA. NLM UID: 7802429. RAYYAN-INCLUSION: {"Adamu"=>"Excluded"}
rayyan-756239769	Oral communication...Venice Arrhythmias 2007: October 7-10, 2007 -- Venice Italy	2007	1		Journal of Cardiovascular Electrophysiology		18		S1-68		https://search.ebscohost.com/login.aspx?direct=true&db=rzh&AN=105733911&site=ehost-live		Wiley-Blackwell	Malden, Massachusetts		Accession Number: 105733911. Language: English. Entry Date: 20080606. Revision Date: 20150711. Publication Type: Journal Article; abstract. Supplement Title: Jan2007 Supplement. Journal Subset: Biomedical; Editorial Board Reviewed; Expert Peer Reviewed; Peer Reviewed; USA. NLM UID: 9010756. RAYYAN-INCLUSION: {"Adamu"=>"Excluded"}
rayyan-756239770	Other surveillance reports.	2008	12		New Zealand Public Health Surveillance Report		6	4	2022-04-05	Heffernan, H and Rumball-Smith, J	https://search.ebscohost.com/login.aspx?direct=true&db=rzh&AN=105596370&site=ehost-live		Institute of Environmental Science & Research Limited			Accession Number: 105596370. Language: English. Entry Date: 20090109. Revision Date: 20151015. Publication Type: Journal Article. Journal Subset: Australia &amp; New Zealand; Biomedical; Public Health. NLM UID: 101213519. RAYYAN-INCLUSION: {"Adamu"=>"Excluded"}
rayyan-756239771	Poster Presentations Wednesday, October 10, 2007...Venice Arrhythmias 2007: October 7-10, 2007 -- Venice Italy	2007	1		Journal of Cardiovascular Electrophysiology		18		S68-114		https://search.ebscohost.com/login.aspx?direct=true&db=rzh&AN=105733909&site=ehost-live		Wiley-Blackwell	Malden, Massachusetts		Accession Number: 105733909. Language: English. Entry Date: 20080606. Revision Date: 20200623. Publication Type: Journal Article; abstract; diagnostic images; pictorial; tables/charts. Supplement Title: Jan2007 Supplement. Journal Subset: Biomedical; Editorial Board Reviewed; Expert Peer Reviewed; Peer Reviewed; USA. NLM UID: 9010756. RAYYAN-INCLUSION: {"Adamu"=>"Excluded"}
rayyan-756239772	Summary of notifiable diseases -- United States, 2003.	2005	4		MMWR: Morbidity & Mortality Weekly Report		52	54	1985-01-01		https://search.ebscohost.com/login.aspx?direct=true&db=rzh&AN=106488939&site=ehost-live		Centers for Disease Control & Prevention (CDC)	Atlanta, Georgia		Accession Number: 106488939. Language: English. Entry Date: 20050722. Revision Date: 20151019. Publication Type: Journal Article; pictorial; review; tables/charts. Journal Subset: Biomedical; Public Health; USA. NLM UID: 7802429. RAYYAN-INCLUSION: {"Adamu"=>"Excluded"}
rayyan-756239773	Summary of notifiable diseases, United States: 1998.	1999	12		MMWR: Morbidity & Mortality Weekly Report		48		ii-92		https://search.ebscohost.com/login.aspx?direct=true&db=rzh&AN=107097161&site=ehost-live		Centers for Disease Control & Prevention (CDC)	Atlanta, Georgia		Accession Number: 107097161. Corporate Author: US Department of Health and Human Services. Centers for Disease Control and Prevention. Language: English. Entry Date: 20010727. Revision Date: 20151016. Publication Type: Journal Article; statistics; tables/charts. Journal Subset: Biomedical; Public Health; USA. NLM UID: 7802429. RAYYAN-INCLUSION: {"Adamu"=>"Excluded"}
rayyan-756239774	Capsule deletion via a Î»-Red knockout system perturbs biofilm formation and fimbriae expression in Klebsiella pneumoniae MGH 78578.	2014	1		BMC research notes		7		13-13	Huang, Tzu-Wen and Lam, Irene and Chang, Hwan-You and Tsai, Shih-Feng and Palsson, Bernhard O and Charusanti, Pep	https://search.ebscohost.com/login.aspx?direct=true&db=mdc&AN=24398052&site=ehost-live		Biomed Central	Department of Bioengineering, University of California, San Diego La Jolla, CA, 92093-0412 USA. pcharusanti@ucsd.edu.		Accession Number: 24398052. Language: English. Date Revised: 20211021. Date Created: 20140109. Date Completed: 20140903. Update Code: 20211106. Publication Type: Journal Article, Research Support, N.I.H., Extramural, Research Support, Non-U.S. Gov't. Journal ID: 101462768. Publication Model: Electronic. Cited Medium: Internet. NLM ISO Abbr: BMC Res Notes. PubMed Central ID: PMC3892127. Linked Ref…
rayyan-756239775	A novel bacteriocin from Enterococcus faecalis 478 exhibits a potent activity against vancomycin-resistant enterococci.	2017	10		PloS one		12	10	e0186415-e0186415	Phumisantiphong, Uraporn and Siripanichgon, Kanokrat and Reamtong, Onrapak and Diraphat, Pornphan	https://search.ebscohost.com/login.aspx?direct=true&db=mdc&AN=29023515&site=ehost-live		Public Library of Science	Department of Microbiology, Faculty of Public Health, Mahidol University, Bangkok, Thailand.		Accession Number: 29023515. Language: English. Date Revised: 20181113. Date Created: 20171013. Date Completed: 20171024. Update Code: 20211105. Publication Type: Journal Article. Journal ID: 101285081. Publication Model: Electronic-eCollection; eCollection. Cited Medium: Internet. NLM ISO Abbr: PLoS One. PubMed Central ID: PMC5638566. Linked References: Appl Environ Microbiol. 1991 Jun;57(6):1683…
rayyan-756239776	Analysis of Antibiotic Resistance and Virulence Traits (Genetic and Phenotypic) in Klebsiella pneumoniae Clinical Isolates from Pakistan: Identification of Significant Levels of Carbapenem and Colistin Resistance.	2021	1		Infection and drug resistance		14		227-236	Imtiaz, Wajiha and Syed, Zainab and Rafaque, Zara and Andrews, Simon Colin and Dasti, Javid Iqbal	https://search.ebscohost.com/login.aspx?direct=true&db=mdc&AN=33531820&site=ehost-live		Dove Medical Press	Department of Microbiology, Faculty of Biological Sciences, Quaid-i-Azam University, Islamabad 45320, Pakistan.; School of Biological Sciences, Whiteknights, University of Reading, Reading RG6 6AJ, UK.		Accession Number: 33531820. Language: English. Date Revised: 20210206. Date Created: 20210203. Update Code: 20211105. Publication Type: Journal Article. Journal ID: 101550216. Publication Model: Electronic-eCollection; eCollection. Cited Medium: Print. NLM ISO Abbr: Infect Drug Resist. PubMed Central ID: PMC7846821. Linked References: Interdiscip Perspect Infect Dis. 2017;2017:7279830. (PMID: 286…
rayyan-756239777	Antibacterial Mechanism of Curcumin: A Review.	2020	8		Chemistry & biodiversity		17	8	e2000171-e2000171	Zheng, Dantong and Huang, Chongxing and Huang, Haohe and Zhao, Yuan and Khan, Muhammad Rafi Ullah and Zhao, Hui and Huang, Lijie	https://search.ebscohost.com/login.aspx?direct=true&db=mdc&AN=32533635&site=ehost-live		Verlag Helvetica Chimica Acta	School of Light Industry and Food Engineering, Guangxi University, Nanning, 530004, P. R. China.		Accession Number: 32533635. Language: English. Date Revised: 20210527. Date Created: 20200614. Date Completed: 20210527. Update Code: 20211105. Publication Type: Journal Article, Review. Journal ID: 101197449. Publication Model: Print-Electronic. Cited Medium: Internet. NLM ISO Abbr: Chem Biodivers. Linked References: A. Ukil, S. Maity, S. Karmakar, N. Datta, J. R. Vedasiromoni, P. K. Das, â€˜Cur…
rayyan-756239778	Antibiotic resistance and plasmid analysis of Enterobacteriaceae isolated from retail meat in Lagos Nigeria.	2021	6		One health outlook		3	1	2022-10-10	Uzeh, Roseline Ekiomado and Adewumi, Fadekemisola and Odumosu, Bamidele Tolulope	https://search.ebscohost.com/login.aspx?direct=true&db=mdc&AN=34092264&site=ehost-live		BioMed Central Ltd	Department of Microbiology, Faculty of Science, University of Lagos, Akoka-Yaba, Lagos, Nigeria.		Accession Number: 34092264. Language: English. Date Revised: 20210615. Date Created: 20210607. Update Code: 20211106. Publication Type: Journal Article. Journal ID: 101769253. Publication Model: Electronic. Cited Medium: Internet. NLM ISO Abbr: One Health Outlook. PubMed Central ID: PMC8182925. Linked References: World Health Organization (WHO). Developing and maintaining food safety control syst…
rayyan-756239779	Antimicrobial Resistance on Farms: A Review Including Biosecurity and the Potential Role of Disinfectants in Resistance Selection.	2019	5		Comprehensive reviews in food science and food safety		18	3	753-774	Davies, Robert and Wales, Andrew	https://search.ebscohost.com/login.aspx?direct=true&db=mdc&AN=33336931&site=ehost-live		Institute of Food Technologists	Bacteriology and Food Safety Dept., Animal and Plant Health Agency (APHA - Weybridge), Woodham Lane, New Haw, Addlestone, KT15 3NB, UK.		Accession Number: 33336931. Language: English. Date Revised: 20201218. Date Created: 20201218. Update Code: 20211106. Publication Type: Journal Article. Journal ID: 101305205. Publication Model: Print-Electronic. Cited Medium: Internet. NLM ISO Abbr: Compr Rev Food Sci Food Saf. Linked References: Aarestrup, F. M., &amp; Hasman, H. (2004). Susceptibility of different bacterial species isolated fr…
93/cid/cis1043.; Locatelli	C.	Cremonesi	P.	Caprioli	A.	Carfora	V.	Ianzano	A.	Barberio	A.	â€¦ Moronill	P. (2017). Occurrence of methicillin-resistant Staphylococcus aureus in dairy cattle herds	related swine farms	and humans in contact with herds. Journal of Dairy Science	100(1)	608-619. https://doi.org/10.3168/jds.2016-11797.; Maamar	E.	Alonso	C. A.	Hamzaoui	Z.	Dakhli	N.	Abbassi	M. S.	Ferjani	S.	â€¦ Torres	C. (2018). Emergence of plasmid-mediated colistin-resistance in CMY-2-producing Escherichia coli of lineage ST2197 in a Tunisian poultry farm. International Journal of Food Microbiology	269	60-63. https://doi.org/10.1016/j.ijfoodmicro.2018.01.017.; Mahu	M.	Pasmans	F.	Vranckx	K.	Pauw	N. de	Maele	L. V.	Vyt	P.	â€¦ Boyen	F. (2017). Presence and mechanisms of acquired antimicrobial resistance in Belgian Brachyspira hyodysenteriae isolates belonging to different clonal complexes. Veterinary Microbiology	207	125-132. https://doi.org/10.1016/j.vetmic.2017.05.022.; Maillard	J.-Y.	Bloomfield
93/cid/cis1043.; Locatelli	C.	Cremonesi	P.	Caprioli	A.	Carfora	V.	Ianzano	A.	Barberio	A.	â€¦ Moronill	P. (2017). Occurrence of methicillin-resistant Staphylococcus aureus in dairy cattle herds	related swine farms	and humans in contact with herds. Journal of Dairy Science	100(1)	608-619. https://doi.org/10.3168/jds.2016-11797.; Maamar	E.	Alonso	C. A.	Hamzaoui	Z.	Dakhli	N.	Abbassi	M. S.	Ferjani	S.	â€¦ Torres	C. (2018). Emergence of plasmid-mediated colistin-resistance in CMY-2-producing Escherichia coli of lineage ST2197 in a Tunisian poultry farm. International Journal of Food Microbiology	269	60-63. https://doi.org/10.1016/j.ijfoodmicro.2018.01.017.; Mahu	M.	Pasmans	F.	Vranckx	K.	Pauw	N. de	Maele	L. V.	Vyt	P.	â€¦ Boyen	F. (2017). Presence and mechanisms of acquired antimicrobial resistance in Belgian Brachyspira hyodysenteriae isolates belonging to different clonal complexes. Veterinary Microbiology	207	125-132. https://doi.org/10.1016/j.vetmic.2017.05.022.; Maillard	J.-Y.	Bloomfield
rayyan-756239780	Assessing the predictive performance of population pharmacokinetic models for intravenous polymyxin B in critically ill patients.	2021	11		CPT: pharmacometrics & systems pharmacology					Hanafin, Patrick O and Nation, Roger L and Scheetz, Marc H and Zavascki, Alexandre P and Sandri, Ana M and Kwa, Andrea L and Cherng, Benjamin P Z and Kubin, Christine J and Yin, Michael T and Wang, Jiping and Li, Jian and Kaye, Keith S and Rao, Gauri G	https://search.ebscohost.com/login.aspx?direct=true&db=mdc&AN=34811968&site=ehost-live		Wiley	Division of Pharmacotherapy and Experimental Therapeutics, Eshelman School of Pharmacy, University of North Carolina at Chapel Hill, Chapel Hill, North Carolina, USA.		Accession Number: 34811968. Language: English. Date Revised: 20211123. Date Created: 20211123. Update Code: 20211124. Publication Type: Journal Article. Journal ID: 101580011. Publication Model: Print-Electronic. Cited Medium: Internet. NLM ISO Abbr: CPT Pharmacometrics Syst Pharmacol. Linked References: Infectious Diseases Society of America. The 10 x '20 Initiative: pursuing a global commitment…
rayyan-756239781	Characteristics of bacteremia between community-acquired and nosocomial Klebsiella pneumoniae infection: risk factor for mortality and the impact of capsular serotypes as a herald for community-acquired infection.	2002	5		Archives of internal medicine		162	9	1021-1027	Tsay, Ren-Wen and Siu, L K and Fung, Chang-Phone and Chang, Feng-Yee	https://search.ebscohost.com/login.aspx?direct=true&db=mdc&AN=11996612&site=ehost-live		American Medical Assn	Division of Infectious Diseases and Tropical Medicine, Tri-Service General Hospital, No. 325, Section 2, Cheng-Kung Road, Neihu, 114 Taipei, Taiwan. fychang@ndmctsgh.edu.tw		Accession Number: 11996612. Language: English. Date Revised: 20190813. Date Created: 20020509. Date Completed: 20020531. Update Code: 20211105. Publication Type: Comparative Study, Journal Article, Research Support, Non-U.S. Gov't. Journal ID: 0372440. Publication Model: Print. Cited Medium: Print. NLM ISO Abbr: Arch Intern Med. Linking ISSN: 00039926. Subset: Core Clinical (AIM); MEDLINE; Date o…
rayyan-756239782	Characterization of vB_VpaP_MGD2, a newly isolated bacteriophage with biocontrol potential against multidrug-resistant Vibrio parahaemolyticus.	2021	2		Archives of virology		166	2	413-426	Cao, Yanzi and Zhang, Yujie and Lan, Weiqing and Sun, Xiaohong	https://search.ebscohost.com/login.aspx?direct=true&db=mdc&AN=33389104&site=ehost-live		Springer-Verlag	College of Food Science and Technology, Shanghai Ocean University, Shanghai, 201306, People's Republic of China.		Accession Number: 33389104. Language: English. Date Revised: 20210204. Date Created: 20210103. Date Completed: 20210204. Update Code: 20211106. Publication Type: Journal Article. Journal ID: 7506870. Publication Model: Print-Electronic. Cited Medium: Internet. NLM ISO Abbr: Arch Virol. Linked References: Han N, Mizan MFR, Jahid IK, Ha SD (2016) Biofilm formation by Vibrio parahaemolyticus on food…
rayyan-756239783	Comparison of Agar Dilution to Broth Microdilution for Testing In Vitro Activity of Cefiderocol against Gram-Negative Bacilli.	2020	12		Journal of clinical microbiology		59	1		Albano, Mariana and Karau, Melissa J and Schuetz, Audrey N and Patel, Robin	https://search.ebscohost.com/login.aspx?direct=true&db=mdc&AN=32967901&site=ehost-live		American Society for Microbiology	Division of Clinical Microbiology, Department of Laboratory Medicine and Pathology, Mayo Clinic, Rochester, Minnesota, USA.		Accession Number: 32967901. Language: English. Date Revised: 20210623. Date Created: 20200924. Date Completed: 20210623. Update Code: 20211105. Publication Type: Journal Article, Research Support, Non-U.S. Gov't. Journal ID: 7505564. Publication Model: Electronic-Print. Cited Medium: Internet. NLM ISO Abbr: J Clin Microbiol. PubMed Central ID: PMC7771473. Linked References: Giske CG, Monnet DL, C…
rayyan-756239784	Correlation between Klebsiella pneumoniae carrying pLVPK-derived loci and abscess formation.	2010	6		European journal of clinical microbiology & infectious diseases : official publication of the European Society of Clinical Microbiology		29	6	689-698	Tang, H-L and Chiang, M-K and Liou, W-J and Chen, Y-T and Peng, H-L and Chiou, C-S and Liu, K-S and Lu, M-C and Tung, K-C and Lai, Y-C	https://search.ebscohost.com/login.aspx?direct=true&db=mdc&AN=20383552&site=ehost-live		Springer	Department of Veterinary Medicine, College of Veterinary Medicine, National Chung-Hsing University, No. 250, Guoguang Road, Taichung 402, Taiwan, Republic of China.		Accession Number: 20383552. Language: English. Date Revised: 20211020. Date Created: 20100413. Date Completed: 20100809. Update Code: 20211105. Publication Type: Journal Article, Research Support, Non-U.S. Gov't. Journal ID: 8804297. Publication Model: Print-Electronic. Cited Medium: Internet. NLM ISO Abbr: Eur J Clin Microbiol Infect Dis. Linked References: Diagn Microbiol Infect Dis. 2005 Jun;5…
rayyan-756239785	Detection of TEM and CTX-M Genes in Escherichia coli Isolated from Clinical Specimens at Tertiary Care Heart Hospital, Kathmandu, Nepal.	2021	2		Diseases (Basel, Switzerland)		9	1		Sah, Ram Shankar Prasad and Dhungel, Binod and Yadav, Binod Kumar and Adhikari, Nabaraj and Thapa Shrestha, Upendra and Lekhak, Binod and Banjara, Megha Raj and Adhikari, Bipin and Ghimire, Prakash and Rijal, Komal Raj	https://search.ebscohost.com/login.aspx?direct=true&db=mdc&AN=33562276&site=ehost-live		MDPI AG	Central Department of Microbiology, Tribhuvan University, Kirtipur, Kathmandu 44618, Nepal.		Accession Number: 33562276. Language: English. Date Revised: 20210305. Date Created: 20210210. Update Code: 20211105. Publication Type: Journal Article. Journal ID: 101636232. Publication Model: Electronic. Cited Medium: Print. NLM ISO Abbr: Diseases. PubMed Central ID: PMC7931013. Linked References: BMC Res Notes. 2013 Nov 25;6:487. (PMID: 24274894); BMC Res Notes. 2014 Oct 07;7:694. (PMID: 2528…
rayyan-756239787	Diversity of Mycobacterium tuberculosis and drug resistance in different provinces of Papua New Guinea.	2014	12		BMC microbiology		14		307-307	Ley, Serej D and Harino, Paul and Vanuga, Kilagi and Kamus, Ruben and Carter, Robyn and Coulter, Christopher and Pandey, Sushil and Feldmann, Julia and Ballif, Marie and Siba, Peter M and Phuanukoonnon, Suparat and Gagneux, Sebastien and Beck, Hans-Peter	https://search.ebscohost.com/login.aspx?direct=true&db=mdc&AN=25476850&site=ehost-live		BioMed Central	Swiss Tropical and Public Health Institute, Basel, Switzerland. serej.ley@unibas.ch.; University of Basel, Basel, Switzerland. serej.ley@unibas.ch.; Papua New Guinea Institute of Medical Research, Goroka, Papua New Guinea. serej.ley@unibas.ch.		Accession Number: 25476850. Language: English. Date Revised: 20181113. Date Created: 20141206. Date Completed: 20160209. Update Code: 20211105. Publication Type: Journal Article, Research Support, Non-U.S. Gov't. Journal ID: 100966981. Publication Model: Electronic. Cited Medium: Internet. NLM ISO Abbr: BMC Microbiol. PubMed Central ID: PMC4264550. Linked References: J Exp Med. 1915 Jan 1;21(1):3…
rayyan-756239788	Efflux pump inhibitors: new updates.	2021	2		Pharmacological reports : PR		73	1	2022-01-16	AlMatar, Manaf and Albarri, Osman and Makky, Essam A and KÃ¶ksal, Fatih	https://search.ebscohost.com/login.aspx?direct=true&db=mdc&AN=32946075&site=ehost-live		Springer International Publishing	Faculty of Industrial Sciences and Technology, Universiti Malaysia Pahang (UMP), 26300, Gambang, Kuantan, Malaysia. manafmatar19@gmail.com.		Accession Number: 32946075. Language: English. Date Revised: 20210908. Date Created: 20200918. Date Completed: 20210908. Update Code: 20211105. Publication Type: Journal Article, Review. Journal ID: 101234999. Publication Model: Print-Electronic. Cited Medium: Internet. NLM ISO Abbr: Pharmacol Rep. Linked References: Shrestha P, Cooper BS, Coast J, Oppong R, Thuy NDT, Phodha T, et al. Enumerating…
rayyan-756239789	Elizabethkingia anophelis, an emerging pathogen, inhibits RAW 264.7 macrophage function.	2021	8		Microbiology and immunology		65	8	317-324	Mayura, I Putu Bayu and Gotoh, Kazuyoshi and Nishimura, Hayato and Nakai, Erina and Mima, Takehiko and Yamamoto, Yumiko and Yokota, Kenji and Matsushita, Osamu	https://search.ebscohost.com/login.aspx?direct=true&db=mdc&AN=33913521&site=ehost-live		Wiley-Blackwell	Department of Bacteriology, Okayama University Graduate School of Medicine, Dentistry and Pharmaceutical Sciences, Okayama, Japan.; Department of Clinical Microbiology, Faculty of Medicine, Udayana University, Bali, Indonesia.		Accession Number: 33913521. Language: English. Date Revised: 20210930. Date Created: 20210429. Date Completed: 20210930. Update Code: 20211106. Publication Type: Journal Article. Journal ID: 7703966. Publication Model: Print-Electronic. Cited Medium: Internet. NLM ISO Abbr: Microbiol Immunol. Linked References: Frank T, Gody JC, Nguyen LB, et al. First case of Elizabethkingia anophelis meningitis…
rayyan-756239790	Emergence and nosocomial spread of carbapenem-resistant OXA-232-producing Klebsiella pneumoniae in Brunei Darussalam.	2017	6		Journal of global antimicrobial resistance		9		96-99	Abdul Momin, Muhd Haziq Fikry and Liakopoulos, Apostolos and Phee, Lynette M and Wareham, David W	https://search.ebscohost.com/login.aspx?direct=true&db=mdc&AN=28458051&site=ehost-live		Published by Elsevier Ltd. on behalf of International Society of Chemotherapy for Infection and Cancer	Antimicrobial Research Group, Blizard Institute, Barts & The London School of Medicine and Dentistry, Queen Mary University of London, London, UK; Microbiology Laboratory Services, RIPAS Hospital, Bandar Seri Begawan, Brunei Darussalam.		Accession Number: 28458051. Language: English. Date Revised: 20190314. Date Created: 20170502. Date Completed: 20190314. Update Code: 20211106. Publication Type: Journal Article, Research Support, Non-U.S. Gov't. Journal ID: 101622459. Publication Model: Print-Electronic. Cited Medium: Internet. NLM ISO Abbr: J Glob Antimicrob Resist. Linking ISSN: 22137165. Subset: MEDLINE; Date of Electronic Pu…
rayyan-756239791	Ethnomedicinal, phytochemical and pharmacological updates on Peppermint (Mentha Ã— piperita L.)-A review.	2020	9		Phytotherapy research : PTR		34	9	2088-2139	Mahendran, Ganesan and Rahman, Laiq-Ur	https://search.ebscohost.com/login.aspx?direct=true&db=mdc&AN=32173933&site=ehost-live		Wiley	Plant Biotechnology Division, Central Institute of Medicinal and Aromatic, Plants (CSIR-CIMAP), Lucknow, India.		Accession Number: 32173933. Language: English. Date Revised: 20201023. Date Created: 20200317. Date Completed: 20201023. Update Code: 20211105. Publication Type: Journal Article, Review. Journal ID: 8904486. Publication Model: Print-Electronic. Cited Medium: Internet. NLM ISO Abbr: Phytother Res. Linked References: Abdellatief, S. A., Beheiry, R. R., &amp; El-Mandrawy, S. A. M. (2017). Peppermint…
Moutinho	C.	Queiroz	G.	&amp; Gomes	L. (2009). Ethnopharmacological notes about ancient uses of medicinal plants in TrÃ¡s-os-Montes (Northern of Portugal). Journal of Ethnopharmacology	124(2)	270-283.; Nickavar	B.	Alinaghi	A.	&amp; Kamalinejad	M. (2008). Evaluation of the antioxidant properties of five Mentha species. Iranian Journal of Pharmaceutical Research	7	203-209.; NikoliÄ‡	M.	JovanoviÄ‡	K. K.	MarkoviÄ‡	T.	MarkoviÄ‡	D.	GligorijeviÄ‡	N.	RaduloviÄ‡	S.	&amp; SokoviÄ‡	M. (2014). Chemical composition	antimicrobial	and cytotoxic properties of five Lamiaceae essential oils. Industrial Crops and Products	61	225-232.; Nilo	M. C. S.	Riachi	L. G.	Simas	D. L. R.	Coelho	G. C.	da Silva	A. J. R.	Costa	D. C. M.	â€¦ De Maria	C. A. B. (2017). Chemical composition and antioxidant and antifungal properties of Mentha x piperita L. (Peppermint) and Mentha arvensis L. (cornmint) samples. Food Research	1(5)	147-156.; Nolkemper	S.	Reichling	J.
Moutinho	C.	Queiroz	G.	&amp; Gomes	L. (2009). Ethnopharmacological notes about ancient uses of medicinal plants in TrÃ¡s-os-Montes (Northern of Portugal). Journal of Ethnopharmacology	124(2)	270-283.; Nickavar	B.	Alinaghi	A.	&amp; Kamalinejad	M. (2008). Evaluation of the antioxidant properties of five Mentha species. Iranian Journal of Pharmaceutical Research	7	203-209.; NikoliÄ‡	M.	JovanoviÄ‡	K. K.	MarkoviÄ‡	T.	MarkoviÄ‡	D.	GligorijeviÄ‡	N.	RaduloviÄ‡	S.	&amp; SokoviÄ‡	M. (2014). Chemical composition	antimicrobial	and cytotoxic properties of five Lamiaceae essential oils. Industrial Crops and Products	61	225-232.; Nilo	M. C. S.	Riachi	L. G.	Simas	D. L. R.	Coelho	G. C.	da Silva	A. J. R.	Costa	D. C. M.	â€¦ De Maria	C. A. B. (2017). Chemical composition and antioxidant and antifungal properties of Mentha x piperita L. (Peppermint) and Mentha arvensis L. (cornmint) samples. Food Research	1(5)	147-156.; Nolkemper	S.	Reichling	J.
rayyan-756239792	Genetic Characterization of Fluoroquinolone Resistance in Salmonella enterica Serovar Gallinarum Isolates from Chicken in Korea.	2019	12		Avian diseases		63	4	584-590	Kim, Jeom Joo and Seo, Kwang Won and Mo, In Pil and Lee, Young Ju	https://search.ebscohost.com/login.aspx?direct=true&db=mdc&AN=31865672&site=ehost-live		American Association Of Avian Pathologists	College of Veterinary Medicine, Chungbuk National University, Cheongju 28644, Republic of Korea.; The first two authors contributed equally to this work.		Accession Number: 31865672. Language: English. Date Revised: 20200604. Date Created: 20191224. Date Completed: 20200604. Update Code: 20211106. Publication Type: Journal Article, Research Support, Non-U.S. Gov't. Journal ID: 0370617. Publication Model: Print. Cited Medium: Internet. NLM ISO Abbr: Avian Dis. Linked References: Salihu AE, Onwuliri FC, Mawak JD. Antimicrobial resistance profiles of …
rayyan-756239793	Genomic analysis reveals high virulence and antibiotic resistance amongst phage susceptible Acinetobacter baumannii.	2020	9		Scientific reports		10	1	16154-16154	Leungtongkam, Udomluk and Thummeepak, Rapee and Kitti, Thawatchai and Tasanapak, Kannipa and Wongwigkarn, Jintana and Styles, Kathryn M and Wellington, Elizabeth M H and Millard, Andrew D and Sagona, Antonia P and Sitthisak, Sutthirat	https://search.ebscohost.com/login.aspx?direct=true&db=mdc&AN=32999368&site=ehost-live		Nature Publishing Group	Department of Microbiology and Parasitology, Faculty of Medical Science, Naresuan University, Phitsanulok, 65000, Thailand.		Accession Number: 32999368. Language: English. Date Revised: 20210930. Date Created: 20201001. Date Completed: 20201224. Update Code: 20211106. Publication Type: Journal Article, Research Support, Non-U.S. Gov't. Journal ID: 101563288. Publication Model: Electronic. Cited Medium: Internet. NLM ISO Abbr: Sci Rep. PubMed Central ID: PMC7528101. Linked References: Tal-Jasper, R. et al. Clinical and …
rayyan-756239794	High Prevalence of 16s rRNA Methylase Genes Among Carbapenem-Resistant Hypervirulent Klebsiella pneumoniae Isolates in a Chinese Tertiary Hospital.	2021	1		Microbial drug resistance (Larchmont, N.Y.)		27	1	44-52	Liao, Wenjian and De Wang, Liang and Li, Dan and Du, Fang-Ling and Long, Dan and Liu, Yang and Ng, OonTek and Zhang, Wei	https://search.ebscohost.com/login.aspx?direct=true&db=mdc&AN=32429790&site=ehost-live		Mary Ann Liebert	Department of Respiratory Medicine, The First Affiliated Hospital of Nanchang University, Nanchang, China.		Accession Number: 32429790. Language: English. Date Revised: 20211006. Date Created: 20200521. Date Completed: 20211006. Update Code: 20211106. Publication Type: Journal Article. Journal ID: 9508567. Publication Model: Print-Electronic. Cited Medium: Internet. NLM ISO Abbr: Microb Drug Resist. PubMed Central ID: PMC7840307. Linked References: Int J Antimicrob Agents. 2013 Oct;42(4):372-4. (PMID: …
rayyan-756239795	Hospital wastewater treatment reduces NDM-positive bacteria being discharged into water bodies.	2020	4		Water environment research : a research publication of the Water Environment Federation		92	4	562-568	Divyashree, Mithoor and Mani, Madhu K and Shama Prakash, Kabekkodu and Vijaya Kumar, Deekshit and Veena Shetty, Alandur and Shetty, Avinash K and Karunasagar, Indrani	https://search.ebscohost.com/login.aspx?direct=true&db=mdc&AN=31560139&site=ehost-live		Wiley Subscription Services on behalf of The Water Environment Foundation	Department of Biomedical Sciences, Nitte University Center for Science Education and Research (NUCSER), NITTE (Deemed to be University), Mangalore, India.		Accession Number: 31560139. Language: English. Date Revised: 20200403. Date Created: 20190928. Date Completed: 20200403. Update Code: 20211106. Publication Type: Journal Article. Journal ID: 9886167. Publication Model: Print-Electronic. Cited Medium: Internet. NLM ISO Abbr: Water Environ Res. Linked References: Amaya, E., Reyes, D., Paniagua, M., Caldero, S., Rashid, M. U., Colque, P., â€¦ Nord, …
rayyan-756239797	In vitro bactericidal activity of cefepime and cefpirome against clinical isolates at Karachi.	2015	5		Pakistan journal of pharmaceutical sciences		28	3	841-847	Arsalan, Adeel and Naqvi, Syed Baqar Shayam and Ali, Syed Abid and Ahmed, Sadia and Shakeel, Osama	https://search.ebscohost.com/login.aspx?direct=true&db=mdc&AN=26004702&site=ehost-live		Faculty of Pharmacy, University of Karachi	Institute of Pharmaceutical Sciences, Baqai Medical University, Toll Plaza, Super Highway, Gadap Road, Karachi, Pakistan.		Accession Number: 26004702. Language: English. Date Revised: 20201209. Date Created: 20150526. Date Completed: 20150810. Update Code: 20211106. Publication Type: Journal Article. Journal ID: 9426356. Publication Model: Print. Cited Medium: Print. NLM ISO Abbr: Pak J Pharm Sci. Linking ISSN: 1011601X. Subset: MEDLINE; Date of Electronic Publication: 20150501. ; Original Imprints: Publication: Kara…
rayyan-756239798	Increasing burden of biliary tract infection caused by extended-spectrum beta-lactamase-producing organisms in Korea: A nationwide population-based study.	2020	1		Journal of gastroenterology and hepatology		35	1	56-64	Jang, Dong Kee and Kim, Jungmee and Park, Wan Beom and Yi, Sun Young and Lee, Jun Kyu and Yoon, Won Jae	https://search.ebscohost.com/login.aspx?direct=true&db=mdc&AN=31359494&site=ehost-live		Blackwell Scientific Publications	Department of Internal Medicine, Dongguk University College of Medicine, Dongguk University Ilsan Hospital, Goyang, Korea.		Accession Number: 31359494. Language: English. Date Revised: 20200903. Date Created: 20190731. Date Completed: 20200903. Update Code: 20211105. Publication Type: Journal Article. Journal ID: 8607909. Publication Model: Print-Electronic. Cited Medium: Internet. NLM ISO Abbr: J Gastroenterol Hepatol. Linked References: Podnos YD, Jimenez JC, Wilson SE. Intra-abdominal sepsis in elderly persons. Cli…
rayyan-756239799	Innovative and rapid antimicrobial susceptibility testing systems.	2020	5		Nature reviews. Microbiology		18	5	299-311	van Belkum, Alex and Burnham, Carey-Ann D and Rossen, John W A and Mallard, Frederic and Rochas, Olivier and Dunne Jr, William Michael	https://search.ebscohost.com/login.aspx?direct=true&db=mdc&AN=32055026&site=ehost-live		Nature Pub. Group	bioMÃ©rieux, Open Innovation and Partnerships, La Balme Les Grottes, France. alex.vanbelkum@biomerieux.com.		Accession Number: 32055026. Language: English. Date Revised: 20210212. Date Created: 20200215. Date Completed: 20200505. Update Code: 20211106. Publication Type: Journal Article, Review. Journal ID: 101190261. Publication Model: Print-Electronic. Cited Medium: Internet. NLM ISO Abbr: Nat Rev Microbiol. Linked References: Theuretzbacher, U. et al. Analysis of the clinical antibacterial and antitub…
ntibiotic-resistant Pseudomonas aeruginosa. MBio 6	e01796â€“15 (2015). (PMID: 266042594669384); Jaillard	M. et al. Correlation between phenotypic antibiotic susceptibility and the resistome in Pseudomonas aeruginosa. Int. J. Antimicrob. Agents 50	210â€“218 (2017). (PMID: 28554735); Chiu	C. Y. &amp; Miller	S. A. Clinical metagenomics. Nat. Rev. Genet. 20	341â€“355 (2019). (PMID: 309183696858796); Asante	J. &amp; Osei Sekyere	J. Understanding antimicrobial discovery and resistance from a metagenomic and metatranscriptomic perspective: advances and applications. Environ. Microbiol. Rep. 11	62â€“86 (2019). (PMID: 30637962); Yan	Q. et al. Evaluation of the CosmosID bioinformatics platform for prosthetic joint-associated sonicate fluid shotgun metagenomic data analysis. J. Clin. Microbiol. 57	e01182â€“18 (2019). (PMID: 304292536355540); Lakin	S. M. et al. MEGARes: an antimicrobial resistance database for high throughput sequencing. Nucleic Acids Res. 45	D574â€“D580 (2017). (PMID: 27899569); Palleja	A. et al. Recovery of gut microbiota of healthy adults following antibiotic exposure. Nat. Microbiol. 3	1255â€“1265 (2018). (PMID: 30349083); Rahman	S. F.	Olm	M. R.	Morowitz	M. J. &amp; Banfield	J. F. Machine learning leveraging genomes from metagenomes identifies influential antibiotic resistance genes in the infant gut microbiome. mSystems 3	e00123â€“17 (2018). (PMID: 293591955758725); Cangelosi	G. A. &amp; Meschke	J. S. Dead or alive: molecular assessment of microbial viability. Appl. Environ. Microbiol. 80	5884â€“5891 (2014). (PMID: 250381004178667); Smith	K. P. &amp; Kirby	J. E. The inoculum effect in the era of multidrug resistance: minor differences in inoculum have dramatic effect on MIC determination. Antimicrob. Agents Chemother. 62	e00433â€“18 (2018). (PMID: 297848376105823); van Dorp	L. et al. Rapid phenotypic evolution in multidrug-resistant Klebsiella pneumoniae hospital outbreak strains. Microb. Genom. 5	263 (2019).. Linking ISSN: 17401526. Subset: MEDLINE; Date of Electronic Publication: 2020 Feb 13. ; Original Imprints: Publication: London	UK : Nature Pub. Group	c2003- RAYYAN-INCLUSION: {""Adamu""=>""Excluded""}"
ntibiotic-resistant Pseudomonas aeruginosa. MBio 6	e01796â€“15 (2015). (PMID: 266042594669384); Jaillard	M. et al. Correlation between phenotypic antibiotic susceptibility and the resistome in Pseudomonas aeruginosa. Int. J. Antimicrob. Agents 50	210â€“218 (2017). (PMID: 28554735); Chiu	C. Y. &amp; Miller	S. A. Clinical metagenomics. Nat. Rev. Genet. 20	341â€“355 (2019). (PMID: 309183696858796); Asante	J. &amp; Osei Sekyere	J. Understanding antimicrobial discovery and resistance from a metagenomic and metatranscriptomic perspective: advances and applications. Environ. Microbiol. Rep. 11	62â€“86 (2019). (PMID: 30637962); Yan	Q. et al. Evaluation of the CosmosID bioinformatics platform for prosthetic joint-associated sonicate fluid shotgun metagenomic data analysis. J. Clin. Microbiol. 57	e01182â€“18 (2019). (PMID: 304292536355540); Lakin	S. M. et al. MEGARes: an antimicrobial resistance database for high throughput sequencing. Nucleic Acids Res. 45	D574â€“D580 (2017). (PMID: 27899569); Palleja	A. et al. Recovery of gut microbiota of healthy adults following antibiotic exposure. Nat. Microbiol. 3	1255â€“1265 (2018). (PMID: 30349083); Rahman	S. F.	Olm	M. R.	Morowitz	M. J. &amp; Banfield	J. F. Machine learning leveraging genomes from metagenomes identifies influential antibiotic resistance genes in the infant gut microbiome. mSystems 3	e00123â€“17 (2018). (PMID: 293591955758725); Cangelosi	G. A. &amp; Meschke	J. S. Dead or alive: molecular assessment of microbial viability. Appl. Environ. Microbiol. 80	5884â€“5891 (2014). (PMID: 250381004178667); Smith	K. P. &amp; Kirby	J. E. The inoculum effect in the era of multidrug resistance: minor differences in inoculum have dramatic effect on MIC determination. Antimicrob. Agents Chemother. 62	e00433â€“18 (2018). (PMID: 297848376105823); van Dorp	L. et al. Rapid phenotypic evolution in multidrug-resistant Klebsiella pneumoniae hospital outbreak strains. Microb. Genom. 5	263 (2019).. Linking ISSN: 17401526. Subset: MEDLINE; Date of Electronic Publication: 2020 Feb 13. ; Original Imprints: Publication: London	UK : Nature Pub. Group	c2003- RAYYAN-INCLUSION: {""Adamu""=>""Excluded""}"
rayyan-756239800	Isolation of genes involved in biofilm formation of a Klebsiella pneumoniae strain causing pyogenic liver abscess.	2011			PloS one		6	8	e23500-e23500	Wu, Meng-Chuan and Lin, Tzu-Lung and Hsieh, Pei-Fang and Yang, Hui-Ching and Wang, Jin-Town	https://search.ebscohost.com/login.aspx?direct=true&db=mdc&AN=21858144&site=ehost-live		Public Library of Science	Department of Microbiology, National Taiwan University College of Medicine, Taipei, Taiwan.		Accession Number: 21858144. Language: English. Date Revised: 20211020. Date Created: 20110823. Date Completed: 20120215. Update Code: 20211105. Publication Type: Journal Article, Research Support, Non-U.S. Gov't. Journal ID: 101285081. Publication Model: Print-Electronic. Cited Medium: Internet. NLM ISO Abbr: PLoS One. PubMed Central ID: PMC3155550. Linked References: J Bacteriol. 2005 Apr;187(8)…
rayyan-756239801	Klebsiella pneumoniae-induced multiple invasive abscesses: A case report and literature review.	2019	9		Medicine		98	39	e17362-e17362	Wang, Bin and Zhang, Peng and Li, Yuxiang and Wang, Yang	https://search.ebscohost.com/login.aspx?direct=true&db=mdc&AN=31574882&site=ehost-live		Lippincott Williams & Wilkins	Department of Infectious Diseases, the First Hospital, Jilin University, Changchun, Jilin, China.		Accession Number: 31574882. Language: English. Date Revised: 20210112. Date Created: 20191003. Date Completed: 20191009. Update Code: 20211106. Publication Type: Case Reports, Journal Article, Review. Journal ID: 2985248R. Publication Model: Print. Cited Medium: Internet. NLM ISO Abbr: Medicine (Baltimore). PubMed Central ID: PMC6775414. Linked References: Qian Y, Wong CC, Lai SC, et al. Klebsiel…
rayyan-756239802	Lavender essential oil induces oxidative stress which modifies the bacterial membrane permeability of carbapenemase producing Klebsiella pneumoniae.	2020	1		Scientific reports		10	1	819-819	Yang, Shun-Kai and Yusoff, Khatijah and Thomas, Warren and Akseer, Riaz and Alhosani, Maryam Sultan and Abushelaibi, Aisha and Lim, Swee-Hua-Erin and Lai, Kok-Song	https://search.ebscohost.com/login.aspx?direct=true&db=mdc&AN=31964900&site=ehost-live		Nature Publishing Group	Health Sciences Division, Abu Dhabi Women's College, Higher Colleges of Technology, 41012, Abu Dhabi, United Arab Emirates.		Accession Number: 31964900. Language: English. Date Revised: 20210120. Date Created: 20200123. Date Completed: 20201124. Update Code: 20211106. Publication Type: Journal Article, Research Support, Non-U.S. Gov't. Journal ID: 101563288. Publication Model: Electronic. Cited Medium: Internet. NLM ISO Abbr: Sci Rep. PubMed Central ID: PMC6972767. Linked References: Jones, R. N. Microbial etiologies o…
rayyan-756239804	Molecular evaluation of drug resistance in clinical isolates of Salmonella enterica serovar Typhi from Pakistan.	2013	12		Journal of infection in developing countries		7	12	929-940	Afzal, Amna and Sarwar, Yasra and Ali, Aamir and Maqbool, Abbas and Salman, Muhammad and Habeeb, Muhammad Asif and Haque, Abdul	https://search.ebscohost.com/login.aspx?direct=true&db=mdc&AN=24334939&site=ehost-live		Open Learning on Enteric Pathogens	National Institute for Biotechnology and Genetic Engineering, Faisalabad, Pakistan. amnanoor_786@yahoo.com.		Accession Number: 24334939. Language: English. Date Revised: 20181023. Date Created: 20131217. Date Completed: 20140729. Update Code: 20211106. Publication Type: Journal Article, Research Support, Non-U.S. Gov't. Journal ID: 101305410. Publication Model: Electronic. Cited Medium: Internet. NLM ISO Abbr: J Infect Dev Ctries. Linking ISSN: 19722680. Subset: MEDLINE; Date of Electronic Publication: …
rayyan-756239806	Novel antimicrobial development using genome-scale metabolic model of Gram-negative pathogens: a review.	2021	2		The Journal of antibiotics		74	2	95-104	Chung, Wan Yean and Zhu, Yan and Mahamad Maifiah, Mohd Hafidz and Shivashekaregowda, Naveen Kumar Hawala and Wong, Eng Hwa and Abdul Rahim, Nusaibah	https://search.ebscohost.com/login.aspx?direct=true&db=mdc&AN=32901119&site=ehost-live		Nature Publishing Group	School of Pharmacy, Taylor's University, 47500, Subang Jaya, Selangor, Malaysia.		Accession Number: 32901119. Language: English. Date Revised: 20210827. Date Created: 20200909. Date Completed: 20210827. Update Code: 20211105. Publication Type: Journal Article, Research Support, Non-U.S. Gov't, Review. Journal ID: 0151115. Publication Model: Print-Electronic. Cited Medium: Internet. NLM ISO Abbr: J Antibiot (Tokyo). Linked References: World Health Organization. Antimicrobial re…
rayyan-756239807	Outcomes of Empirical Antimicrobial Therapy for Pediatric Community-onset Febrile Urinary Tract Infection in the Era of Increasing Antimicrobial Resistance.	2020	2		The Pediatric infectious disease journal		39	2	121-126	Kantamalee, Worawit and Santanirand, Pitak and Saisawat, Pawaree and Boonsathorn, Sophida and Techasaensiri, Chonnamet and Apiwattanakul, Nopporn	https://search.ebscohost.com/login.aspx?direct=true&db=mdc&AN=31738320&site=ehost-live		Williams & Wilkins	From the Department of Pediatrics.		Accession Number: 31738320. Language: English. Date Revised: 20210201. Date Created: 20191119. Date Completed: 20201030. Update Code: 20211105. Publication Type: Journal Article. Journal ID: 8701858. Publication Model: Print. Cited Medium: Internet. NLM ISO Abbr: Pediatr Infect Dis J. Comment: Comment in: Pediatr Infect Dis J. 2020 Aug;39(8):e218-e219. (PMID: 32379192). Linked References: Flores-…
rayyan-756239808	Pediatric extended spectrum Î²-lactamase infection: Community-acquired infection and treatment options.	2016	5		Pediatrics international : official journal of the Japan Pediatric Society		58	5	338-346	Sethaphanich, Napapailin and Santanirand, Pitak and Rattanasiri, Sasivimol and Techasaensiri, Chonnamet and Chaisavaneeyakorn, Sujittra and Apiwattanakul, Nopporn	https://search.ebscohost.com/login.aspx?direct=true&db=mdc&AN=26513341&site=ehost-live		Blackwell Science Asia	Department of Pediatrics, Faculty of Medicine, Ramathibodi Hospital, Mahidol University, Bangkok, Thailand.		Accession Number: 26513341. Language: English. Date Revised: 20201209. Date Created: 20151030. Date Completed: 20170414. Update Code: 20211106. Publication Type: Journal Article. Journal ID: 100886002. Publication Model: Print-Electronic. Cited Medium: Internet. NLM ISO Abbr: Pediatr Int. Linking ISSN: 13288067. Subset: MEDLINE; Date of Electronic Publication: 2016 Apr 13. ; Original Imprints: Pu…
rayyan-756239809	Prevalence and Antimicrobial Susceptibility of Enterobacteriaceae Isolated from Retail Pepper in Vietnam.	2017	3		Journal of food protection				716-724	Harada, Tetsuya and Yamane, Ryoko and Dang, Van Chinh and Nguyen, Do Phuc and Nguyen, Thi Anh Dao and Jinnai, Michio and Yonogi, Shinya and Kawahara, Ryuji and Kanki, Masashi and Kawai, Takao and Kawatsu, Kentaro and Kumeda, Yuko and Isegawa, Yuji and Yamamoto, Yoshimasa	https://search.ebscohost.com/login.aspx?direct=true&db=mdc&AN=28350183&site=ehost-live		International Association for Food Protection	1 Osaka Prefectural Institute of Public Health, Nakamichi 1-3-69, Higashinari-ku, Osaka 537-0025, Japan.		Accession Number: 28350183. Language: English. Date Revised: 20191120. Date Created: 20170329. Update Code: 20211105. Publication Type: Journal Article. Journal ID: 7703944. Publication Model: Print-Electronic. Cited Medium: Internet. NLM ISO Abbr: J Food Prot. Linking ISSN: 0362028X. Date of Electronic Publication: 2017 Mar 28. Current Imprints: Publication: 1999- : Des Moines, IA : Internationa…
rayyan-756239813	Relationship between SARS-CoV-2 infection and the incidence of ventilator-associated lower respiratory tract infections: a European multicenter cohort study.	2021	2		Intensive care medicine		47	2	188-198	RouzÃ©, Anahita and Martin-Loeches, Ignacio and Povoa, Pedro and Makris, Demosthenes and Artigas, Antonio and Bouchereau, Mathilde and Lambiotte, Fabien and Metzelard, Matthieu and Cuchet, Pierre and Boulle Geronimi, Claire and Labruyere, Marie and Tamion, Fabienne and Nyunga, Martine and Luyt, Charles-Edouard and Labreuche, Julien and Pouly, Olivier and Bardin, Justine and Saade, Anastasia and A…	https://search.ebscohost.com/login.aspx?direct=true&db=mdc&AN=33388794&site=ehost-live		Springer Verlag	CHU de Lille, MÃ©decine Intensive-RÃ©animation, 59000, Lille, France.; UniversitÃ© de Lille, INSERM U995, Team Fungal Associated Invasive and Inflammatory Diseases, Lille Inflammation Research International Center, Lille, France.		Accession Number: 33388794. Corporate Author: coVAPid study Group. Language: English. Date Revised: 20211125. Date Created: 20210103. Date Completed: 20210225. Update Code: 20211126. Publication Type: Journal Article, Multicenter Study, Research Support, Non-U.S. Gov't. Journal ID: 7704851. Publication Model: Print-Electronic. Cited Medium: Internet. NLM ISO Abbr: Intensive Care Med. PubMed Centr…
rayyan-756239814	Repurposing of the Fasciolicide Triclabendazole to Treat Infections Caused by Staphylococcus spp. and Vancomycin-Resistant Enterococci.	2021	8		Microorganisms		9	8		Pi, Hongfei and Ogunniyi, Abiodun D and Savaliya, Bhumi and Nguyen, Hang Thi and Page, Stephen W and Lacey, Ernest and Venter, Henrietta and Trott, Darren J	https://search.ebscohost.com/login.aspx?direct=true&db=mdc&AN=34442776&site=ehost-live		MDPI AG	Australian Centre for Antimicrobial Resistance Ecology, Roseworthy Campus, School of Animal and Veterinary Sciences, The University of Adelaide, Roseworthy, SA 5371, Australia.		Accession Number: 34442776. Language: English. Date Revised: 20210831. Date Created: 20210827. Update Code: 20211105. Publication Type: Journal Article. Journal ID: 101625893. Publication Model: Electronic. Cited Medium: Print. NLM ISO Abbr: Microorganisms. PubMed Central ID: PMC8398527. Linked References: Curr Opin Microbiol. 2017 Oct;39:106-112. (PMID: 29154024); Ann Clin Microbiol Antimicrob. …
rayyan-756239815	Review on antibacterial activity of Himalayan medicinal plants traditionally used to treat pneumonia and tuberculosis.	2019	11		The Journal of pharmacy and pharmacology		71	11	1599-1625	Adnan, Muhammad and Ali, Shandana and Sheikh, Khushboo and Amber, Rahila	https://search.ebscohost.com/login.aspx?direct=true&db=mdc&AN=31468525&site=ehost-live		Oxford University Press	Department of Botany, Kohat University of Science and Technology, Kohat, Khyber Pakhtunkhwa, Pakistan.		Accession Number: 31468525. Language: English. Date Revised: 20200220. Date Created: 20190831. Date Completed: 20200220. Update Code: 20211105. Publication Type: Journal Article, Review. Journal ID: 0376363. Publication Model: Print-Electronic. Cited Medium: Internet. NLM ISO Abbr: J Pharm Pharmacol. Linked References: Jones RN. Microbial etiologies of hospital-acquired bacterial pneumonia and ve…
rayyan-756239816	Role of novel multidrug efflux pump involved in drug resistance in Klebsiella pneumoniae.	2014	5		PloS one		9	5	e96288-e96288	Srinivasan, Vijaya Bharathi and Singh, Bharat Bhushan and Priyadarshi, Nitesh and Chauhan, Neeraj Kumar and Rajamohan, Govindan	https://search.ebscohost.com/login.aspx?direct=true&db=mdc&AN=24823362&site=ehost-live		Public Library of Science	Bacterial signaling and Drug Resistance Laboratory, Council of Scientific Industrial Research- Institute of Microbial Technology, Chandigarh, India.		Accession Number: 24823362. Language: English. Date Revised: 20211021. Date Created: 20140515. Date Completed: 20150106. Update Code: 20211106. Publication Type: Journal Article, Research Support, Non-U.S. Gov't. Journal ID: 101285081. Publication Model: Electronic-eCollection; eCollection. Cited Medium: Internet. NLM ISO Abbr: PLoS One. PubMed Central ID: PMC4019481. Linked References: Gene. 201…
rayyan-756239817	Short chain N-acylhomoserine lactone production by clinical multidrug resistant Klebsiella pneumoniae strain CSG20.	2013	11		Sensors (Basel, Switzerland)		13	11	15242-15251	Ngeow, Yun Fong and Cheng, Huey Jia and Chen, Jian Woon and Yin, Wai-Fong and Chan, Kok-Gan	https://search.ebscohost.com/login.aspx?direct=true&db=mdc&AN=24284772&site=ehost-live		MDPI	Department of Medical Microbiology, Faculty of Medicine, University of Malaya, Kuala Lumpur 50603, Malaysia. kokgan@um.edu.my.		Accession Number: 24284772. Language: English. Date Revised: 20211021. Date Created: 20131129. Date Completed: 20140516. Update Code: 20211106. Publication Type: Journal Article, Research Support, Non-U.S. Gov't. Journal ID: 101204366. Publication Model: Electronic. Cited Medium: Internet. NLM ISO Abbr: Sensors (Basel). PubMed Central ID: PMC3871072. Linked References: Intensive Care Med. 2013 Ap…
rayyan-756239818	Superinfection associated with prolonged antibiotic use in non-ventilator associated hospital-acquired pneumonia.	2021	5		International journal of clinical pharmacy					Tan, Ying Xian and Wong, Gah Wai and Tan, Ying Huan	https://search.ebscohost.com/login.aspx?direct=true&db=mdc&AN=34050873&site=ehost-live		Springer	Department of Pharmacy, Hospital Sultan Haji Ahmad Shah, Ministry of Health, Pahang, Malaysia. yingxian1122@gmail.com.		Accession Number: 34050873. Language: English. Date Revised: 20210529. Date Created: 20210529. Update Code: 20211106. Publication Type: Journal Article. Journal ID: 101554912. Publication Model: Print-Electronic. Cited Medium: Internet. NLM ISO Abbr: Int J Clin Pharm. Linked References: Nicholls TM, Morris AJ. Nosocomial infection in Auckland healthcare hospitals. N Z Med J. 1997;110:314â€“6. (PM…
rayyan-756239819	The Phylogenetic Relatedness of blaNDM-1 Harboring Extended-Spectrum Î²-Lactamase Producing Uropathogenic Escherichia coli and Klebsiella pneumoniae in the North of Iran.	2020	2		Infection and drug resistance		13		651-657	Jamali, Samar and Tavakoly, Talayeh and Mojtahedi, Ali and Shenagari, Mohammad	https://search.ebscohost.com/login.aspx?direct=true&db=mdc&AN=32158241&site=ehost-live		Dove Medical Press	Department of Microbiology, Rasht Branch, Islamic Azad University, Rasht, Iran.		Accession Number: 32158241. Language: English. Date Revised: 20200928. Date Created: 20200312. Update Code: 20211105. Publication Type: Journal Article. Journal ID: 101550216. Publication Model: Electronic-eCollection; eCollection. Cited Medium: Print. NLM ISO Abbr: Infect Drug Resist. PubMed Central ID: PMC7049266. Linked References: Medicine (Baltimore). 2017 Sep;96(37):e7834. (PMID: 28906365);…
rayyan-756239820	Therapeutic bacteriophages as a rescue treatment for drug-resistant infections - an in vivo studies overview.	2020	4		Journal of applied microbiology		128	4	985-1002	Kwiatek, M and Parasion, S and Nakonieczna, A	https://search.ebscohost.com/login.aspx?direct=true&db=mdc&AN=31778593&site=ehost-live		Published for the Society for Applied Bacteriology by Blackwell Science	The Biological Threats Identification and Countermeasure Centre of the Military Institute of Hygiene and Epidemiology, PuÅ‚awy, Poland.		Accession Number: 31778593. Language: English. Date Revised: 20200501. Date Created: 20191129. Date Completed: 20200501. Update Code: 20211106. Publication Type: Journal Article, Review. Journal ID: 9706280. Publication Model: Print-Electronic. Cited Medium: Internet. NLM ISO Abbr: J Appl Microbiol. Linked References: Abedon, S.T. (2017) Information phage therapy research should report. Pharmaceu…
rayyan-756239821	Transmission Dynamics of Hyper-Endemic Multi-Drug Resistant Klebsiella pneumoniae in a Southeast Asian Neonatal Unit: A Longitudinal Study With Whole Genome Sequencing.	2018	6		Frontiers in microbiology		9		1197-1197	Smit, Pieter W and Stoesser, Nicole and Pol, Sreymom and van Kleef, Esther and Oonsivilai, Mathupanee and Tan, Pisey and Neou, Leakhena and Turner, Claudia and Turner, Paul and Cooper, Ben S	https://search.ebscohost.com/login.aspx?direct=true&db=mdc&AN=29951041&site=ehost-live		Frontiers Research Foundation	Centre for Tropical Medicine and Global Health, Nuffield Department of Medicine, University of Oxford, Headington, United Kingdom.; Mahidol Oxford Tropical Medicine Research Unit, Faculty of Tropical Medicine, Mahidol University, Bangkok, Thailand.		Accession Number: 29951041. Language: English. Date Revised: 20200929. Date Created: 20180629. Update Code: 20211105. Publication Type: Journal Article. Journal ID: 101548977. Publication Model: Electronic-eCollection; eCollection. Cited Medium: Print. NLM ISO Abbr: Front Microbiol. PubMed Central ID: PMC5996243. Linked References: BMC Infect Dis. 2016 Jun 10;16:275. (PMID: 27287441); Clin Infect…
rayyan-756239822	Antibacterial Activity of Rosmarinus officinalis against Multidrug-Resistant Clinical Isolates and Meat-Borne Pathogens.	2021	4		Evidence-based Complementary & Alternative Medicine (eCAM)				2022-01-10	Manilal, Aseer and Sabu, Kuzhunellil Raghavanpillai and Woldemariam, Melat and Aklilu, Addis and Biresaw, Gelila and Yohanes, Tsegaye and Seid, Mohammed and Merdekios, Behailu	https://search.ebscohost.com/login.aspx?direct=true&db=rzh&AN=150071014&site=ehost-live		Hindawi Limited	Department of Medical Laboratory Sciences, College of Medicine and Health Sciences, Arba Minch University, Arba Minch, Ethiopia		Accession Number: 150071014. Language: English. Entry Date: 20210506. Revision Date: 20210506. Publication Type: Article; research; tables/charts. Journal Subset: Alternative/Complementary Therapies; Biomedical; Europe; Peer Reviewed; UK &amp; Ireland. NLM UID: 101215021. RAYYAN-INCLUSION: {"Adamu"=>"Excluded"}
rayyan-756239823	Antimicrobial Potential of Caffeic Acid against Staphylococcus aureus Clinical Strains.	2018	7		BioMed Research International		2018		2022-01-09	KÄ™pa, MaÅ‚gorzata and MiklasiÅ„ska-Majdanik, Maria and Wojtyczka, Robert D and Idzik, Danuta and Korzeniowski, Konrad and SmoleÅ„-Dzirba, Joanna and WÄ…sik, Tomasz J	https://search.ebscohost.com/login.aspx?direct=true&db=rzh&AN=130699233&site=ehost-live		Hindawi Limited	Department of Microbiology and Virology, School of Pharmacy with the Division of Laboratory Medicine in Sosnowiec, Medical University of Silesia in Katowice, ul. JagielloÅ„ska 4, 41-200 Sosnowiec, Poland		Accession Number: 130699233. Language: English. Entry Date: 20180718. Revision Date: 20180718. Publication Type: Article; research; tables/charts. Journal Subset: Biomedical; Peer Reviewed; USA. NLM UID: 101600173. RAYYAN-INCLUSION: {"Adamu"=>"Excluded"}
rayyan-756239824	Antimicrobial Resistance in Invasive Bacterial Infections in Hospitalized Children, Cambodia, 2007-2016.	2018	5		Emerging Infectious Diseases		24	5	841-851	Fox-Lewis, Andrew and Takata, Junko and Miliya, Thyl and Lubell, Yoel and Soeng, Sona and Sar, Poda and Rith, Kolthida and McKellar, Gregor and Wuthiekanun, Vanaporn and McGonagle, Erin and Stoesser, Nicole and Moore, Catrin E and Parry, Christopher M and Turner, Claudia and Day, Nicholas P J and Cooper, Ben S and Turner, Paul and Takata, Junko and Soeng, Sona	https://search.ebscohost.com/login.aspx?direct=true&db=rzh&AN=129298539&site=ehost-live		Centers for Disease Control & Prevention (CDC)	University of Oxford, Oxford, UK		Accession Number: 129298539. Language: English. Entry Date: 20181122. Revision Date: 20190224. Publication Type: journal article; research. Journal Subset: Biomedical; USA. Instrumentation: Longitudinal Interval Follow-Up Evaluation (LIFE). Grant Information: MR/K006924/1//Medical Research Council/United Kingdom. NLM UID: 9508155. RAYYAN-INCLUSION: {"Adamu"=>"Excluded"}
rayyan-756239825	Antimicrobial susceptibility in a tertiary care hospital in Pakistan.	2016			Canadian Journal of Infection Control		31	3	178-181	Rehman, Inayat Ur and Khan, Tahir Mehmood and Ali, Iftikhar and Bukhsh, Allah	https://search.ebscohost.com/login.aspx?direct=true&db=rzh&AN=119130151&site=ehost-live		Infection Prevention & Control Canada (IPAC Canada)	School of Pharmacy, Monash University, Jalan Lagoon Selatan, Bandar Sunway, Selangor 46700 Malaysia		Accession Number: 119130151. Language: English. Entry Date: 20161107. Revision Date: 20161107. Publication Type: Article; research; tables/charts. Journal Subset: Canada; Nursing; Peer Reviewed. NLM UID: 9114581. RAYYAN-INCLUSION: {"Adamu"=>"Excluded"}
rayyan-756239826	Available evidence of antibiotic resistance from extended-spectrum Î²-lactamase-producing Enterobacteriaceae in paediatric patients in 20 countries: a systematic review and meta-analysis.	2019	7		Bulletin of the World Health Organization		97	7	486-501B	Hu, Yanhong Jessika and Ogyu, Anju and Cowling, Benjamin J and Fukuda, Keiji and Pang, Herbert H	https://search.ebscohost.com/login.aspx?direct=true&db=rzh&AN=137322024&site=ehost-live		World Health Organization	School of Public Health, Patrick Manson Building (North Wing), 7 Sassoon Road, Li Ka Shing Faculty of Medicine, University of Hong Kong, Hong Kong Special Administrative Region, China		Accession Number: 137322024. Language: English. Entry Date: 20190708. Revision Date: 20190709. Publication Type: Article; meta analysis; pictorial; research; systematic review; tables/charts. Journal Subset: Biomedical; Continental Europe; Europe; Peer Reviewed; Public Health. Special Interest: Evidence-Based Practice. NLM UID: 7507052. RAYYAN-INCLUSION: {"Adamu"=>"Excluded"}
rayyan-756239827	Bacterial bloodstream infections in a tertiary infectious diseases hospital in Northern Vietnam: aetiology, drug resistance, and treatment outcome.	2017	7		BMC Infectious Diseases		17		2022-01-11	Dat, Vu Quoc and Vu, Hieu Ngoc and The, Hung Nguyen and Nguyen, Hoa Thi and Hoang, Long Bao and Viet, Dung Vu Tien and Bui, Chi Linh and Nguyen, Kinh Van and Nguyen, Trung Vu and Trinh, Dao Tuyet and Torre, Alessandro and van Doorn, H Rogier and Nadjm, Behzad and Wertheim, Heiman F L and Dat, Vu Quoc and Vu, Hieu Ngoc and Nguyen The, Hung and Nguyen, Hoa Thi and Hoang, Long Bao and Vu Tien Viet, …	https://search.ebscohost.com/login.aspx?direct=true&db=rzh&AN=124159348&site=ehost-live		BioMed Central	Department of Infectious Diseases, Hanoi Medical University, Hanoi, Vietnam		Accession Number: 124159348. Language: English. Entry Date: 20180724. Revision Date: 20180727. Publication Type: journal article; research. Journal Subset: Biomedical; Europe; UK &amp; Ireland. Grant Information: //Wellcome Trust/United Kingdom. NLM UID: 100968551. RAYYAN-INCLUSION: {"Adamu"=>"Excluded"}
rayyan-756239828	Bacteriology and antimicrobial susceptibility of ESBLs producers from pus in patients with abdominal trauma associated intra-abdominal infections.	2017	2		European Journal of Trauma & Emergency Surgery		43	1	65-71	Fan, S and Wang, J and Li, Y and Li, J	https://search.ebscohost.com/login.aspx?direct=true&db=rzh&AN=121148243&site=ehost-live		Springer Nature	Department of Surgery, Jinling Hospital , Nanjing University School of Medicine , 305 East Zhongshan Road Nanjing 210002 China		Accession Number: 121148243. Language: English. Entry Date: 20170217. Revision Date: 20180201. Publication Type: Article; research; tables/charts. Journal Subset: Biomedical; Continental Europe; Double Blind Peer Reviewed; Editorial Board Reviewed; Europe; Expert Peer Reviewed; Peer Reviewed. RAYYAN-INCLUSION: {"Adamu"=>"Excluded"}
rayyan-756239829	Carbapenem-resistant enterobacteriaceae containing new delhi metallo-Beta-lactamase in two patients - rhode island, march 2012.	2012	6		MMWR: Morbidity & Mortality Weekly Report		61	24	446-448		https://search.ebscohost.com/login.aspx?direct=true&db=rzh&AN=104469204&site=ehost-live		Centers for Disease Control & Prevention (CDC)	Atlanta, Georgia		Accession Number: 104469204. Corporate Author: Centers for Disease Control and Prevention (CDC). Language: English. Entry Date: 20120907. Revision Date: 20151015. Publication Type: Journal Article; case study. Journal Subset: Biomedical; Public Health; USA. Special Interest: Public Health. NLM UID: 7802429. RAYYAN-INCLUSION: {"Adamu"=>"Excluded"}
rayyan-756239830	Characteristics of Escherichia coli Isolated from Bovine Mastitis Exposed to Subminimum Inhibitory Concentrations of Cefalotin or Ceftazidime.	2018	11		BioMed Research International				2022-01-10	Liu, Gang and Ding, Laidi and Han, Bo and Piepers, Sofie and Naqvi, S Ali and Barkema, Herman W and Ali, Tariq and De Vliegher, Sarne and Xu, Siyu and Gao, Jian	https://search.ebscohost.com/login.aspx?direct=true&db=rzh&AN=132770513&site=ehost-live		Hindawi Limited	Department of Clinical Veterinary Medicine, College of Veterinary Medicine, China Agricultural University, Beijing, China		Accession Number: 132770513. Language: English. Entry Date: 20181105. Revision Date: 20181105. Publication Type: Article; pictorial; research; tables/charts. Journal Subset: Biomedical; Peer Reviewed; USA. NLM UID: 101600173. RAYYAN-INCLUSION: {"Adamu"=>"Excluded"}
rayyan-756239831	Characterization of Klebsiella pneumoniae complex isolates from pigs and humans in farms in Thailand: population genomic structure, antibiotic resistance and virulence genes.	2021	8		Journal of Antimicrobial Chemotherapy (JAC)		76	8	2012-2016	Leangapichart, Thongpan and Lunha, Kamonwan and Jiwakanon, Jatesada and Angkititrakul, Sunpetch and JÃ¤rhult, Josef D and Magnusson, Ulf and Sunde, Marianne	https://search.ebscohost.com/login.aspx?direct=true&db=rzh&AN=151474581&site=ehost-live		Oxford University Press / USA	Section for Food Safety and Animal Health Research, Department of Animal Health, Welfare and Food Safety, Norwegian Veterinary Institute , Oslo, Norway		Accession Number: 151474581. Language: English. Entry Date: 20211117. Revision Date: 20211122. Publication Type: journal article; research. Journal Subset: Biomedical; USA. Instrumentation: Self-Transcendence Scale (STS). Grant Information: //Joint Programming Initiative for Antimicrobial Resistance/. NLM UID: 7513617. RAYYAN-INCLUSION: {"Adamu"=>"Excluded"}
rayyan-756239832	Colistin resistance in organisms causing ventilator-associated pneumonia - Are we going into pre-antibiotic era?	2018	4		Critical Care & Shock		21	2	78-87	Agarwal, Sonika and Kakati, Barnali and Kishore, Nand and Khanduri, Sushant and Singh, Mukta	https://search.ebscohost.com/login.aspx?direct=true&db=rzh&AN=129968611&site=ehost-live		Critical Care & Shock Journal	Himalayan Institute of Medical Sciences, Swami Rama Himalayan University, Dehradun, Uttarakhand, India		Accession Number: 129968611. Language: English. Entry Date: 20180615. Revision Date: 20190515. Publication Type: Article; research; tables/charts. Journal Subset: Asia; Biomedical. NLM UID: 101084417. RAYYAN-INCLUSION: {"Adamu"=>"Excluded"}
rayyan-756239833	Correlation between antimicrobial consumption and the prevalence of carbapenemâ€resistant Escherichia coli and carbapenemâ€resistant Klebsiella pneumoniae at a university hospital in Thailand.	2019	4		Journal of Clinical Pharmacy & Therapeutics		44	2	292-299	Prakobsrikul, Natsinee and Malathum, Kumthorn and Santanirand, Pitak and Chumnumwat, Supatat and Piebpien, Pongsathorn and Montakantikul, Preecha	https://search.ebscohost.com/login.aspx?direct=true&db=rzh&AN=135059633&site=ehost-live		Wiley-Blackwell	Department of Pharmacy, Faculty of Pharmacy, Mahidol University, Bangkok Thailand		Accession Number: 135059633. Language: English. Entry Date: 20190307. Revision Date: 20200331. Publication Type: Article; research; tables/charts. Journal Subset: Biomedical; Europe; Peer Reviewed; UK &amp; Ireland. NLM UID: 8704308. RAYYAN-INCLUSION: {"Adamu"=>"Excluded"}
rayyan-756239834	Determination of Antimicrobial Activity of Extracts of Indigenous Wild Mushrooms against Pathogenic Organisms.	2019	2		Evidence-based Complementary & Alternative Medicine (eCAM)				2022-01-07	Gebreyohannes, Gebreselema and Nyerere, Andrew and Bii, Christine and Berhe Sbhatu, Desta	https://search.ebscohost.com/login.aspx?direct=true&db=rzh&AN=134769609&site=ehost-live		Hindawi Limited	Department of Biological and Chemical Engineering, Mekelle Institute of Technology, Mekelle University, Ethiopia		Accession Number: 134769609. Language: English. Entry Date: 20190221. Revision Date: 20190225. Publication Type: Article; pictorial; research; tables/charts. Journal Subset: Alternative/Complementary Therapies; Biomedical; Europe; Peer Reviewed; UK &amp; Ireland. NLM UID: 101215021. RAYYAN-INCLUSION: {"Adamu"=>"Excluded"}
rayyan-756239835	Distribution of ESBLs, AmpC Î²-lactamases and carbapenemases among Enterobacteriaceae isolates causing intra-abdominal and urinary tract infections in the Asia-Pacific region during 2008-14: results from the Study for Monitoring Antimicrobial Resistance Trends (SMART)	2017	1		Journal of Antimicrobial Chemotherapy (JAC)		72	1	166-171	Jean, Shio-Shin and Hsueh, Po-Ren	https://search.ebscohost.com/login.aspx?direct=true&db=rzh&AN=120292779&site=ehost-live		Oxford University Press / USA	Emergency Medicine, Department of Emergency and Critical Care Medicine, Wan Fang Hospital, Taipei Medical University, Taipei, Taiwan		Accession Number: 120292779. Language: English. Entry Date: 20170817. Revision Date: 20200708. Publication Type: Article. Journal Subset: Biomedical; USA. NLM UID: 7513617. RAYYAN-INCLUSION: {"Adamu"=>"Excluded"}
rayyan-756239836	DPPH-Scavenging and Antimicrobial Activities of Asteraceae Medicinal Plants on Uropathogenic Bacteria.	2020	5		Evidence-based Complementary & Alternative Medicine (eCAM)				2022-01-09	Trinh, Phan-Canh and Thao, Le-Thi-Thanh and Ha, Hoang-Tran-Viet and Nguyen, TuAnh	https://search.ebscohost.com/login.aspx?direct=true&db=rzh&AN=143229752&site=ehost-live		Hindawi Limited	Department of Microbiology and Parasitology, Faculty of Pharmacy, University of Medicine and Pharmacy at Ho Chi Minh City, Ho Chi Minh 700000, Vietnam		Accession Number: 143229752. Language: English. Entry Date: 20200520. Revision Date: 20200521. Publication Type: Article; pictorial; research; tables/charts. Journal Subset: Alternative/Complementary Therapies; Biomedical; Europe; Peer Reviewed; UK &amp; Ireland. NLM UID: 101215021. RAYYAN-INCLUSION: {"Adamu"=>"Excluded"}
rayyan-756239837	Emergence of an extended-spectrum Î²-lactamase-producing serotype K1 Klebsiella pneumoniae ST23 strain from Asian countries.	2017	4		Epidemiology & Infection		145	5	990-994	CHEONG, H S and CHUNG, D R and PARK, M and KIM, S H and KO, K S and HA, Y E and KANG, C I and PECK, K R and SONG, J H	https://search.ebscohost.com/login.aspx?direct=true&db=rzh&AN=121963379&site=ehost-live		Cambridge University Press	Division of Infectious Diseases, Konkuk University Hospital, Konkuk University School of Medicine, Seoul, Korea		Accession Number: 121963379. Language: English. Entry Date: 20170701. Revision Date: 20171129. Publication Type: journal article. Journal Subset: Biomedical; Blind Peer Reviewed; Editorial Board Reviewed; Europe; Expert Peer Reviewed; Peer Reviewed; UK &amp; Ireland. NLM UID: 8703737. RAYYAN-INCLUSION: {"Adamu"=>"Excluded"}
rayyan-756239838	Emergence of New Delhi Metallo-Beta-Lactamase (NDM) and Klebsiella pneumoniae Carbapenemase (KPC) Production by Escherichia coli and Klebsiella pneumoniae in Southern Vietnam and Appropriate Methods of Detection: A Cross-Sectional Study.	2019	4		BioMed Research International				2022-01-09	Hoang, Cuong Q and Nguyen, Hai D and Vu, Huy Q and Nguyen, Anh T and Pham, Binh T and Tran, Trung L and Nguyen, Hanh T H and Dao, Y M and Nguyen, Tuyet S M and Nguyen, Dung A and Tran, Hang T T and Phan, Lan T	https://search.ebscohost.com/login.aspx?direct=true&db=rzh&AN=136009492&site=ehost-live		Hindawi Limited	The Pasteur Institute, Ho Chi Minh City 700000, Vietnam		Accession Number: 136009492. Language: English. Entry Date: 20190425. Revision Date: 20190425. Publication Type: Article; research; tables/charts. Journal Subset: Biomedical; Peer Reviewed; USA. NLM UID: 101600173. RAYYAN-INCLUSION: {"Adamu"=>"Excluded"}
rayyan-756239839	Emerging issues in gram-negative bacterial resistance: an update for the practicing clinician.	2015	3		Mayo Clinic Proceedings		90	3	395-403	Vasoo, Shawn and Barreto, Jason N and Tosh, Pritish K	https://search.ebscohost.com/login.aspx?direct=true&db=rzh&AN=103792041&site=ehost-live		Elsevier B.V.	Division of Infectious Diseases, Department of Medicine, Mayo Clinic, Rochester, MN; Department of Infectious Diseases, Institute of Infectious Diseases and Epidemiology, Tan Tock Seng Hospital, Singapore.		Accession Number: 103792041. Language: English. Entry Date: 20150522. Revision Date: 20200708. Publication Type: Journal Article; review. Journal Subset: Biomedical; Blind Peer Reviewed; Editorial Board Reviewed; Expert Peer Reviewed; Peer Reviewed; USA. NLM UID: 0405543. RAYYAN-INCLUSION: {"Adamu"=>"Excluded"}
rayyan-756239840	Evaluation of Ertapenem use with impact assessment on extended-spectrum beta-lactamases (ESBL) production and gram-negative resistance in Singapore General Hospital (SGH).	2013	1		BMC Infectious Diseases		13	1	523-523	Lim, Cheryl Li-Ling and Lee, Winnie and Lee, Amanda Ling-Chiu and Liew, Lisa Ting-Ting and Nah, Szu Chin and Wan, Choon Nam and Chlebicki, Maciej Piotr and Kwa, Andrea Lay-Hoon	https://search.ebscohost.com/login.aspx?direct=true&db=rzh&AN=104136088&site=ehost-live		BioMed Central	Department of Pharmacy, Singapore General Hospital, Block 8 Level 2, Outram Road, Singapore 169608, Singapore. andrea.kwa.l.h@sgh.com.sg.		Accession Number: 104136088. Language: English. Entry Date: 20150116. Revision Date: 20211029. Publication Type: journal article; research. Journal Subset: Biomedical; Europe; UK &amp; Ireland. NLM UID: 100968551. RAYYAN-INCLUSION: {"Adamu"=>"Excluded"}
rayyan-756239841	Extended-spectrum beta-lactamase and urinary tract infections.	2021	10		Epidemiology & Infection		149		2022-01-07	Vachvanichsanong, P and McNeil, E B and Dissaneewate, P	https://search.ebscohost.com/login.aspx?direct=true&db=rzh&AN=153564334&site=ehost-live		Cambridge University Press	Department of Pediatrics, Prince of Songkla University, Hat Yai, Songkhla, Thailand		Accession Number: 153564334. Language: English. Entry Date: 20211116. Revision Date: 20211116. Publication Type: journal article. Journal Subset: Biomedical; Blind Peer Reviewed; Editorial Board Reviewed; Europe; Expert Peer Reviewed; Peer Reviewed; UK &amp; Ireland. Instrumentation: Clinical Decision Making in Nursing Scale (CDMNS) (Jenkins); Impact of Events Scale (IES). NLM UID: 8703737. RAYYA…
rayyan-756239842	Extended-spectrum beta-lactamase-producing Escherichia coli in patients with travellers' diarrhoea.	2010	4		Scandinavian Journal of Infectious Diseases		42	4	275-280	Tham, J and Odenholt, I and Walder, M and Brolund, A and Ahl, J and Melander, E	https://search.ebscohost.com/login.aspx?direct=true&db=rzh&AN=105152567&site=ehost-live		Taylor & Francis Ltd	Infectious Diseases Unit, Department of Clinical Sciences, Lund University, Malm		Accession Number: 105152567. Language: English. Entry Date: 20100430. Revision Date: 20150711. Publication Type: Journal Article; research; tables/charts. Journal Subset: Biomedical; Continental Europe; Europe; Peer Reviewed. Grant Information: Swedish Strategic Programme against Antibiotic Resistance. NLM UID: 0215333. RAYYAN-INCLUSION: {"Adamu"=>"Excluded"}
rayyan-756239843	Factors associated with inappropriate intravenous antibiotic prescription in patients discharged from the emergency department.	2020	10		Journal of Clinical Pharmacy & Therapeutics		45	5	1149-1152	Medinaâ€CatalÃ¡n, David and Ruizâ€Ramos, Jesus and Juanesâ€Borrego, Ana and Herrera, Sergio A and Puig, Mireia and Antonia Manguesâ€Bafalluy, MarÃ­a	https://search.ebscohost.com/login.aspx?direct=true&db=rzh&AN=145624948&site=ehost-live		Wiley-Blackwell	Pharmacy Department, Hospital de la Santa Creu i Sant Pau, Barcelona, Spain		Accession Number: 145624948. Language: English. Entry Date: 20200916. Revision Date: 20211001. Publication Type: Article; research; tables/charts. Journal Subset: Biomedical; Europe; Peer Reviewed; UK &amp; Ireland. NLM UID: 8704308. RAYYAN-INCLUSION: {"Adamu"=>"Excluded"}
rayyan-756239844	Genomic and clinical characterisation of multidrug-resistant carbapenemase-producing ST231 and ST16 Klebsiella pneumoniae isolates colonising patients at Siriraj hospital, Bangkok, Thailand from 2015 to 2017.	2021	2		BMC Infectious Diseases		21	1	2022-01-11	Boonyasiri, Adhiratha and Jauneikaite, Elita and Brinkac, Lauren M and Greco, Chris and Lerdlamyong, Kanokorn and Tangkoskul, Teerawit and Nguyen, Kevin and Thamlikitkul, Visanu and Fouts, Derrick E	https://search.ebscohost.com/login.aspx?direct=true&db=rzh&AN=148497661&site=ehost-live		BioMed Central	Department of Research and Development, Faculty of Medicine, Siriraj Hospital, Mahidol University, Bangkok, Thailand		Accession Number: 148497661. Language: English. Entry Date: In Process. Revision Date: 20210907. Publication Type: journal article. Journal Subset: Biomedical; Europe; UK &amp; Ireland. Instrumentation: Clinical Decision Making in Nursing Scale (CDMNS) (Jenkins); Global Assessment of Functioning Scale (GAF). Grant Information: MR/R015600/1/MRC_/Medical Research Council/United Kingdom. NLM UID: 10…
rayyan-756239845	Genomic Characterization of MDR Escherichia coli Harboring blaOXA-48 on the IncL/M-type Plasmid Isolated from Blood Stream Infection.	2018	6		BioMed Research International		2018		2022-01-08	Alousi, S and Salloum, T and Arabaghian, H and Matar, G M and Araj, G F and Tokajian, S T	https://search.ebscohost.com/login.aspx?direct=true&db=rzh&AN=130381407&site=ehost-live		Hindawi Limited	Department of Natural Sciences, School of Arts & Sciences, Lebanese American University, Byblos, Lebanon		Accession Number: 130381407. Language: English. Entry Date: 20180630. Revision Date: 20180630. Publication Type: Article; pictorial; research; tables/charts. Journal Subset: Biomedical; Peer Reviewed; USA. NLM UID: 101600173. RAYYAN-INCLUSION: {"Adamu"=>"Excluded"}
rayyan-756239846	High prevalence of multidrug-resistant gram-negative bacterial infection following pediatric liver transplantation.	2020	11		Medicine		99	45	2022-01-07	Phichaphop, Chanita and Apiwattanakul, Nopporn and Techasaensiri, Chonnamet and Lertudomphonwanit, Chatmanee and Treepongkaruna, Suporn and Thirapattaraphan, Chollasak and Boonsathorn, Sophida and Phichaphop, Chanita and Apiwattanakul, Nopporn and Techasaensiri, Chonnamet and Lertudomphonwanit, Chatmanee and Treepongkaruna, Suporn and Thirapattaraphan, Chollasak and Boonsathorn, Sophida	https://search.ebscohost.com/login.aspx?direct=true&db=rzh&AN=147559673&site=ehost-live		Lippincott Williams & Wilkins	Department of Pediatrics, Faculty of Medicine Ramathibodi Hospital, Mahidol University, Bangkok, Thailand.		Accession Number: 147559673. Language: English. Entry Date: 20201215. Revision Date: 20210113. Publication Type: journal article. Journal Subset: Biomedical; Editorial Board Reviewed; Expert Peer Reviewed; Peer Reviewed; USA. Instrumentation: Clinical Decision Making in Nursing Scale (CDMNS) (Jenkins); Problem Areas in Diabetes Scale (PAID). NLM UID: 2985248R. RAYYAN-INCLUSION: {"Adamu"=>"Exclude…
rayyan-756239848	Klebsiella pneumoniae related community-acquired acute lower respiratory infections in Cambodia: clinical characteristics and treatment.	2012	1		BMC Infectious Diseases		12	1	2022-03-03	Rammaert, Blandine and Goyet, Sophie and BeautÃ©, Julien and Hem, Sopheak and Te, Vantha and Try, Patrich Lorn and Mayaud, Charles and Borand, Laurence and Buchy, Philippe and Guillard, Bertrand and Vong, Sirenda	https://search.ebscohost.com/login.aspx?direct=true&db=rzh&AN=104492605&site=ehost-live		BioMed Central	Institut Pasteur in Cambodia, RÃ©seau International des Instituts Pasteur, Phnom Penh, Cambodia. brammaert@yahoo.fr		Accession Number: 104492605. Language: English. Entry Date: 20130705. Revision Date: 20211028. Publication Type: journal article; research. Journal Subset: Biomedical; Europe; UK &amp; Ireland. NLM UID: 100968551. RAYYAN-INCLUSION: {"Adamu"=>"Excluded"}
rayyan-756239849	Longitudinal assessment of antibiotic resistance gene profiles in gut microbiomes of infants at risk of eczema.	2020	4		BMC Infectious Diseases		20	1	2022-01-12	Loo, Evelyn Xiu Ling and Zain, Amanda and Yap, Gaik Chin and Purbojati, Rikky W and Drautz-Moses, Daniela I and Koh, Yan Qing and Chong, Yap Seng and Tan, Kok Hian and Gluckman, Peter D and Yap, Fabian and Eriksson, Johan Gunnar and Tham, Elizabeth and Shek, Lynette Pei-chi and Kjelleberg, Staffan and Schuster, Stephan C and Banerjee, Ritu and Lee, Bee Wah	https://search.ebscohost.com/login.aspx?direct=true&db=rzh&AN=142942388&site=ehost-live		BioMed Central	Singapore Institute for Clinical Sciences (SICS), Agency for Science, Technology and Research (A*STAR), Singapore, Singapore		Accession Number: 142942388. Language: English. Entry Date: In Process. Revision Date: 20200718. Publication Type: journal article. Journal Subset: Biomedical; Europe; UK &amp; Ireland. Instrumentation: Infant Characteristics Questionnaire (ICQ) (Bates et al); Longitudinal Interval Follow-Up Evaluation (LIFE). Grant Information: (R-178-000-222-511)//NMRC/. NLM UID: 100968551. RAYYAN-INCLUSION: {"…
rayyan-756239850	Metallo-Beta-Lactamase-Producing Acinetobacter spp. from Clinical Isolates at a Tertiary Care Hospital in Ghana.	2020	9		BioMed Research International				2022-01-08	Olu-Taiwo, Michael A and Opintan, Japheth A and Codjoe, Francis Samuel and Obeng Forson, Akua	https://search.ebscohost.com/login.aspx?direct=true&db=rzh&AN=146079779&site=ehost-live		Hindawi Limited	Department of Medical Laboratory Science, School of Biomedical and Allied Health Sciences, College of Health Sciences, University of Ghana, Legon Accra, Ghana		Accession Number: 146079779. Language: English. Entry Date: 20201006. Revision Date: 20201006. Publication Type: Article; research; tables/charts. Journal Subset: Biomedical; Peer Reviewed; USA. NLM UID: 101600173. RAYYAN-INCLUSION: {"Adamu"=>"Excluded"}
rayyan-756239851	Multidrug-Resistant and Carbapenemase-Producing Enterobacteriaceae in Addis Ababa, Ethiopia.	2021	6		BioMed Research International				2022-01-10	Tekele, Saba Gebremichael and Teklu, Dejenie Shiferaw and Legese, Melese Hailu and Weldehana, Daniel Gebretsadik and Belete, Melaku Ashagrie and Tullu, Kassu Desta and Birru, Samuel Kinde	https://search.ebscohost.com/login.aspx?direct=true&db=rzh&AN=150878381&site=ehost-live		Hindawi Limited	Department of Medical Laboratory Sciences, College of Medicine and Health Sciences, Wollo University, Dessie, Ethiopia		Accession Number: 150878381. Language: English. Entry Date: 20210616. Revision Date: 20210616. Publication Type: Article; research; tables/charts. Journal Subset: Biomedical; Peer Reviewed; USA. NLM UID: 101600173. RAYYAN-INCLUSION: {"Adamu"=>"Excluded"}
rayyan-756239852	Multiresistant Gram-Negative Pathogens: A Zoonotic Problem.	2021	9		Deutsches Aerzteblatt International		118	35	579-586	KÃ¶ck, Robin and Herr, Caroline and Kreienbrock, Lothar and Schwarz, Stefan and Tenhagen, Bernd-Alois and Walther, Birgit	https://search.ebscohost.com/login.aspx?direct=true&db=rzh&AN=153606890&site=ehost-live		Deutscher Aerzte-Verlag GmbH	Institute for Hygiene, DRK Kliniken Berlin		Accession Number: 153606890. Language: English. Entry Date: In Process. Revision Date: 20211123. Publication Type: Article. Journal Subset: Biomedical; Blind Peer Reviewed; Continental Europe; Editorial Board Reviewed; Europe; Expert Peer Reviewed; Peer Reviewed. RAYYAN-INCLUSION: {"Adamu"=>"Excluded"}
rayyan-756239854	Phenotypic and Molecular Characterization of Extended-Spectrum P-Lactamase Producing Klebsiella spp. from Nosocomial Infections in Egypt.	2019	10		International Medical Journal		26	5	376-380	El-Masry, Eman A and Melake, Nahla A and Taher, Ibrahim A	https://search.ebscohost.com/login.aspx?direct=true&db=rzh&AN=139161623&site=ehost-live		Japan International Cultural Exchange Foundation	Department of Medical Microbiology and Immunology, College of medicine, Menoufia University Egypt		Accession Number: 139161623. Language: English. Entry Date: 20191021. Revision Date: 20191021. Publication Type: Article; pictorial; research; tables/charts. Journal Subset: Asia; Biomedical; Editorial Board Reviewed; Peer Reviewed. NLM UID: 9503947. RAYYAN-INCLUSION: {"Adamu"=>"Excluded"}
rayyan-756239855	Population-based bloodstream infection surveillance in rural Thailand, 2007-2014.	2019	5		BMC Public Health		19	3	N.PAG-N.PAG	Rhodes, Julia and Jorakate, Possawat and Makprasert, Sirirat and Sangwichian, Ornuma and Kaewpan, Anek and Akarachotpong, Thantapat and Srisaengchai, Prasong and Thamthitiwat, Somsak and Khemla, Supphachoke and Yuenprakhon, Somkid and Paveenkittiporn, Wantana and Kerdsin, Anusak and Whistler, Toni and Baggett, Henry C and Gregory, Christopher J	https://search.ebscohost.com/login.aspx?direct=true&db=rzh&AN=136404136&site=ehost-live		BioMed Central	Global Disease Detection Center, Thailand Ministry of Public Health (MOPH) â€“ United States Centers for Disease Control and Prevention (CDC) Collaboration, Nonthaburi, Thailand		Accession Number: 136404136. Language: English. Entry Date: In Process. Revision Date: 20200527. Publication Type: journal article. Journal Subset: Biomedical; Europe; Public Health; UK &amp; Ireland. Instrumentation: Brief Symptom Inventory (BSI) (Derogatis et al). NLM UID: 100968562. RAYYAN-INCLUSION: {"Adamu"=>"Excluded"}
rayyan-756239856	Prevalence and diversity of blaTEM, blaSHV and blaCTX-M variants among multidrug resistant Klebsiella spp. from an urban riverine environment in India.	2019	4		International Journal of Environmental Health Research		29	2	117-129	Mondal, Aftab Hossain and Siddiqui, Mohammad Tahir and Sultan, Insha and Haq, Qazi Mohd. Rizwanul	https://search.ebscohost.com/login.aspx?direct=true&db=rzh&AN=134195139&site=ehost-live		Taylor & Francis Ltd	Department of Biosciences, Jamia Millia Islamia, New Delhi, India		Accession Number: 134195139. Language: English. Entry Date: 20190122. Revision Date: 20200922. Publication Type: Article; research; tables/charts. Journal Subset: Biomedical; Europe; Peer Reviewed; Public Health; UK &amp; Ireland. NLM UID: 9106628. RAYYAN-INCLUSION: {"Adamu"=>"Excluded"}
rayyan-756239857	Preventing drug-resistant infections in health care.	2009	1		Radiologic Technology		80	3	217-237	Furlow, B	https://search.ebscohost.com/login.aspx?direct=true&db=rzh&AN=105632186&site=ehost-live		American Society of Radiologic Technologists	University of New Mexico, NM, USA.		Accession Number: 105632186. Language: English. Entry Date: 20090417. Revision Date: 20150819. Publication Type: Journal Article; pictorial; review; tables/charts. Note: For CE see pages 238-40. Journal Subset: Allied Health; Double Blind Peer Reviewed; Editorial Board Reviewed; Peer Reviewed; USA. NLM UID: 0401256. RAYYAN-INCLUSION: {"Adamu"=>"Excluded"}
rayyan-756239858	Review on the Antibacterial Mechanism of Plant-Derived Compounds against Multidrug-Resistant Bacteria (MDR).	2021	8		Evidence-based Complementary & Alternative Medicine (eCAM)				2022-01-30	Jubair, Najwan and Rajagopal, Mogana and Chinnappan, Sasikala and Abdullah, Norhayati Binti and Fatima, Ayesha	https://search.ebscohost.com/login.aspx?direct=true&db=rzh&AN=151948557&site=ehost-live		Hindawi Limited	Faculty of Pharmaceutical Sciences, UCSI University, Kuala Lumpur 56000, Malaysia		Accession Number: 151948557. Language: English. Entry Date: 20210824. Revision Date: 20210824. Publication Type: Article; pictorial; review; tables/charts. Journal Subset: Alternative/Complementary Therapies; Biomedical; Europe; Peer Reviewed; UK &amp; Ireland. NLM UID: 101215021. RAYYAN-INCLUSION: {"Adamu"=>"Excluded"}
rayyan-756239860	Urinary Tract Infections among Indonesian Pregnant Women and Its Susceptibility Pattern.	2020	4		Infectious Diseases in Obstetrics & Gynecology				2022-01-07	Rosana, Yeva and Ocviyanti, Dwiana and Halim, Melissa and Harlinda, Friza Yossy and Amran, Rahmah and Akbar, Wafridha and Billy, Matthew and Akhmad, Syadza Rhizky Putri	https://search.ebscohost.com/login.aspx?direct=true&db=rzh&AN=142831684&site=ehost-live		Hindawi Limited	Department of Microbiology, Faculty of Medicine Universitas Indonesia, Ciptomangunkusumo Hospital, Jakarta, Indonesia		Accession Number: 142831684. Language: English. Entry Date: In Process. Revision Date: 20211101. Publication Type: journal article. Journal Subset: Biomedical; USA. NLM UID: 9318481. RAYYAN-INCLUSION: {"Adamu"=>"Excluded"}
rayyan-756239861	A novel chemosynthetic peptide with Î²-sheet motif efficiently kills Klebsiella pneumoniae in a mouse model.	2015	2		International journal of nanomedicine		10		1045-1059	Tan, Shirui and Gan, Changpei and Li, Rongpeng and Ye, Yan and Zhang, Shuang and Wu, Xu and Yang, Yi Yan and Fan, Weimin and Wu, Min	https://search.ebscohost.com/login.aspx?direct=true&db=mdc&AN=25709431&site=ehost-live		DOVE Medical Press	Department of Basic Sciences, School of Medicine and Health Sciences University of North Dakota, Grand Forks, ND, USA ; Laboratory of Biochemistry and Molecular Biology, School of Life Sciences, Yunnan University, Kunming, People's Republic of China.		Accession Number: 25709431. Language: English. Date Revised: 20181202. Date Created: 20150225. Date Completed: 20160505. Update Code: 20211105. Publication Type: Journal Article, Research Support, Non-U.S. Gov't. Journal ID: 101263847. Publication Model: Electronic-eCollection; eCollection. Cited Medium: Internet. NLM ISO Abbr: Int J Nanomedicine. PubMed Central ID: PMC4330034. Linked References:…
rayyan-756239862	ANTIBIOTIC RESISTANCE AND MORTALITY IN CHILDREN WITH NOSOCOMIAL BLOODSTREAM INFECTION IN A TEACHING HOSPITAL IN INDONESIA.	2016	9		The Southeast Asian journal of tropical medicine and public health		47	5	983-993	Murni, Indah K and Duke, Trevor and Daley, Andrew J and Kinney, Sharon and Soenarto, Yati	https://search.ebscohost.com/login.aspx?direct=true&db=mdc&AN=29620805&site=ehost-live		Central Coordinating Board for Tropical Medicine and public Health Project of SEAMEC	Thailand		Accession Number: 29620805. Language: English. Date Revised: 20181202. Date Created: 20180406. Date Completed: 20180507. Update Code: 20211106. Publication Type: Journal Article. Journal ID: 0266303. Publication Model: Print. Cited Medium: Print. NLM ISO Abbr: Southeast Asian J Trop Med Public Health. Linking ISSN: 01251562. Subset: MEDLINE; Date of Electronic Publication: 20160901. ; Original Im…
rayyan-756239863	Antimicrobial drug resistance in Taiwan.	2011	1		Journal of the Formosan Medical Association = Taiwan yi zhi		110	1	2022-04-13	Jean, Shio-Shin and Hsueh, Po-Ren	https://search.ebscohost.com/login.aspx?direct=true&db=mdc&AN=21316007&site=ehost-live		Formosan Medical Association, Elsevier	Department of Intensive Care and Internal Medicine, Min-Sheng General Hospital, Taoyuan, Taiwan.		Accession Number: 21316007. Language: English. Date Revised: 20161013. Date Created: 20110215. Date Completed: 20110502. Update Code: 20211105. Publication Type: Journal Article, Review. Journal ID: 9214933. Publication Model: Print. Cited Medium: Internet. NLM ISO Abbr: J Formos Med Assoc. Linking ISSN: 09296646. Subset: MEDLINE; Date of Electronic Publication: 20110101. Current Imprints: Public…
rayyan-756239864	Antimicrobial resistance of pathogens causing nosocomial bloodstream infection in Hubei Province, China, from 2014 to 2016: a multicenter retrospective study.	2018	9		BMC public health		18	1	1121-1121	Tian, Lei and Sun, Ziyong and Zhang, Zhen	https://search.ebscohost.com/login.aspx?direct=true&db=mdc&AN=30219056&site=ehost-live		BioMed Central	Department of Clinical Laboratory, Tongji Hospital, Tongji Medical College, Huazhong University of Science and Technology, Wuhan, Hubei Province, China.		Accession Number: 30219056. Language: English. Date Revised: 20201209. Date Created: 20180917. Date Completed: 20180928. Update Code: 20211105. Publication Type: Journal Article, Multicenter Study. Journal ID: 100968562. Publication Model: Electronic. Cited Medium: Internet. NLM ISO Abbr: BMC Public Health. PubMed Central ID: PMC6138887. Linked References: Lancet Infect Dis. 2017 Oct;17(10):1042-…
rayyan-756239865	Antimicrobial resistance phenotypes and genotypes of Streptococcus suis isolated from clinically healthy pigs from 2017 to 2019 in Jiangxi Province, China.	2021	3		Journal of applied microbiology		130	3	797-806	Tan, M-F and Tan, J and Zeng, Y-B and Li, H-Q and Yang, Q and Zhou, R	https://search.ebscohost.com/login.aspx?direct=true&db=mdc&AN=32881196&site=ehost-live		Published for the Society for Applied Bacteriology by Blackwell Science	Institute of Animal Husbandry and Veterinary Science, Jiangxi Academy of Agricultural Sciences, Nanchang, China.		Accession Number: 32881196. Language: English. Date Revised: 20210421. Date Created: 20200904. Date Completed: 20210421. Update Code: 20211106. Publication Type: Journal Article. Journal ID: 9706280. Publication Model: Print-Electronic. Cited Medium: Internet. NLM ISO Abbr: J Appl Microbiol. Linked References: Aminov, R.I., Garrigues-Jeanjean, N. and Mackie, R.I. (2001) Molecular ecology of tetra…
rayyan-756239866	Antivirulence properties and related mechanisms of spice essential oils: A comprehensive review.	2020	5		Comprehensive reviews in food science and food safety		19	3	1018-1055	Zhang, Dan and Gan, Ren-You and Zhang, Jia-Rong and Farha, Arakkaveettil Kabeer and Li, Hua-Bin and Zhu, Fan and Wang, Xiao-Hong and Corke, Harold	https://search.ebscohost.com/login.aspx?direct=true&db=mdc&AN=33331691&site=ehost-live		Institute of Food Technologists	Department of Food Science & Technology, School of Agriculture and Biology, Shanghai Jiao Tong University, Shanghai, China.		Accession Number: 33331691. Language: English. Date Revised: 20210726. Date Created: 20201217. Date Completed: 20210726. Update Code: 20211105. Publication Type: Journal Article, Research Support, Non-U.S. Gov't, Review. Journal ID: 101305205. Publication Model: Print-Electronic. Cited Medium: Internet. NLM ISO Abbr: Compr Rev Food Sci Food Saf. Linked References: Abdel-Hameed, E.-S. S., Salman, …
udomonas aeruginosa exhibits sliding motility in the absence of type IV pili and flagella. Journal of Bacteriology	190(8)	2700-2708. Retrieved from https://10.1128/JB.01620-07.; Musthafa	K. S.	&amp; Voravuthikunchai	S. P. (2015). Anti-virulence potential of Eugenyl acetate against pathogenic bacteria of medical importance. Antonie Van Leeuwenhoek International journal of General and Molecular Microbiology	107(3)	703-710. Retrieved from https://10.1007/s10482-014-0364-4.; Myszka	K.	Schmidt	M. T.	Majcher	M.	Juzwa	W.	Olkowicz	M.	&amp; Czaczyk	K. (2016). Inhibition of quorum sensing-related biofilm of Pseudomonas fluorescens KM121 by Thymus vulgare essential oil and its major bioactive compounds. International Biodeterioration &amp; Biodegradation	114	252-259. Retrieved from https://10.1016/j.ibiod.2016.07.006.; Naik	D. N.	Wahidullah	S.	&amp; Meena	R. M. (2013). Attenuation of Pseudomonas aeruginosa virulence by marine invertebrate derived Streptomyces sp. Letters in Applied Microbiology	56(3)	197-207. Retrieved from https://10.1111/lam.12034.; Nielsen	C. K.	Subbiahdoss	G.	Zeng	G.	Salmi	Z.	Kjems	J.	Mygind	T.	â€¦ Meyer	R. L. (2018). Antibacterial isoeugenol coating on stainless steel and polyethylene surfaces prevents biofilm growth. Journal of Applied Microbiology	124(1)	179-187. Retrieved from https://10.1111/jam.13634.; Nikolic	M.	Glamoclija	J.	Ferreira	I.	Calhelha	R. C.
udomonas aeruginosa exhibits sliding motility in the absence of type IV pili and flagella. Journal of Bacteriology	190(8)	2700-2708. Retrieved from https://10.1128/JB.01620-07.; Musthafa	K. S.	&amp; Voravuthikunchai	S. P. (2015). Anti-virulence potential of Eugenyl acetate against pathogenic bacteria of medical importance. Antonie Van Leeuwenhoek International journal of General and Molecular Microbiology	107(3)	703-710. Retrieved from https://10.1007/s10482-014-0364-4.; Myszka	K.	Schmidt	M. T.	Majcher	M.	Juzwa	W.	Olkowicz	M.	&amp; Czaczyk	K. (2016). Inhibition of quorum sensing-related biofilm of Pseudomonas fluorescens KM121 by Thymus vulgare essential oil and its major bioactive compounds. International Biodeterioration &amp; Biodegradation	114	252-259. Retrieved from https://10.1016/j.ibiod.2016.07.006.; Naik	D. N.	Wahidullah	S.	&amp; Meena	R. M. (2013). Attenuation of Pseudomonas aeruginosa virulence by marine invertebrate derived Streptomyces sp. Letters in Applied Microbiology	56(3)	197-207. Retrieved from https://10.1111/lam.12034.; Nielsen	C. K.	Subbiahdoss	G.	Zeng	G.	Salmi	Z.	Kjems	J.	Mygind	T.	â€¦ Meyer	R. L. (2018). Antibacterial isoeugenol coating on stainless steel and polyethylene surfaces prevents biofilm growth. Journal of Applied Microbiology	124(1)	179-187. Retrieved from https://10.1111/jam.13634.; Nikolic	M.	Glamoclija	J.	Ferreira	I.	Calhelha	R. C.
rayyan-756239867	Bacteremia Caused by Extended-Spectrum Beta-Lactamase-Producing Enterobacteriaceae in Vientiane, Lao PDR: A 5-Year Study.	2020	5		The American journal of tropical medicine and hygiene		102	5	1137-1143	Chang, Ko and Rattanavong, Sayaphet and Mayxay, Mayfong and Keoluangkhot, Valy and Davong, Viengmon and Vongsouvath, Manivanh and Luangraj, Manophab and Simpson, Andrew J H and Newton, Paul N and Dance, David A B	https://search.ebscohost.com/login.aspx?direct=true&db=mdc&AN=32157990&site=ehost-live		American Society of Tropical Medicine and Hygiene	Adult Infectious Diseases Ward, Mahosot Hospital, Vientiane, Laos.		Accession Number: 32157990. Language: English. Date Revised: 20210110. Date Created: 20200312. Date Completed: 20200630. Update Code: 20211106. Publication Type: Journal Article. Journal ID: 0370507. Publication Model: Print. Cited Medium: Internet. NLM ISO Abbr: Am J Trop Med Hyg. PubMed Central ID: PMC7204562. Linked References: Lancet Infect Dis. 2013 Sep;13(9):785-96. (PMID: 23969216); Am J I…
rayyan-756239868	Bacterial profile of high-touch surfaces, leftover drugs and antiseptics together with their antimicrobial susceptibility patterns at University of Gondar Comprehensive Specialized Hospital, Northwest Ethiopia.	2021	11		BMC microbiology		21	1	309-309	Firesbhat, Atsedewoyn and Tigabu, Abiye and Tegene, Birhanemeskel and Gelaw, Baye	https://search.ebscohost.com/login.aspx?direct=true&db=mdc&AN=34749674&site=ehost-live		BioMed Central	Unit of Biomedical Sciences, College of Veterinary Medicine and Animal Sciences, University of Gondar, P O. box: 196, Gondar, Ethiopia.		Accession Number: 34749674. Language: English. Date Revised: 20211129. Date Created: 20211109. Update Code: 20211130. Publication Type: Journal Article. Journal ID: 100966981. Publication Model: Electronic. Cited Medium: Internet. NLM ISO Abbr: BMC Microbiol. PubMed Central ID: PMC8573887. Linked References: Int J Microbiol. 2018 May 13;2018:6413179. (PMID: 29861733); Int J Microbiol. 2018 Jun 27…
rayyan-756239869	Bloodstream infections: evolution and trends in the microbiology workload, incidence, and etiology, 1985-2006.	2008	7		Medicine		87	4	234-249	RodrÃ­guez-CrÃ©ixems, Marta and AlcalÃ¡, Luis and MuÃ±oz, Patricia and Cercenado, Emilia and Vicente, Teresa and Bouza, Emilio	https://search.ebscohost.com/login.aspx?direct=true&db=mdc&AN=18626306&site=ehost-live		Lippincott Williams & Wilkins	From Microbiology and Infectious Disease Department, Hospital General Universitario 'Gregorio MaraÃ±Ã³n,' Ciber de Enfermedades Respiratorias (CIBERES), Universidad Complutense, Madrid, Spain.		Accession Number: 18626306. Language: English. Date Revised: 20210108. Date Created: 20080716. Date Completed: 20080813. Update Code: 20211106. Publication Type: Journal Article. Journal ID: 2985248R. Publication Model: Print. Cited Medium: Print. NLM ISO Abbr: Medicine (Baltimore). Linked References: Abi-Said D, Anaissie E, Uzun O, Raad I, Pinzcowski H, Vartivarian S. The epidemiology of hematog…
rayyan-756239870	Carbapenem and colistin-resistant bacteria in North Lebanon: Coexistence of mcr-1 and NDM-4 genes in Escherichia coli.	2021	7		Journal of infection in developing countries		15	7	934-934	Al-Bayssari, Charbel and Nawfal Dagher, Tania and El Hamoui, Samar and Fenianos, Fadi and Makdissy, Nehman and Rolain, Jean-Marc and Nasreddine, Nadine	https://search.ebscohost.com/login.aspx?direct=true&db=mdc&AN=34343118&site=ehost-live		Open Learning on Enteric Pathogens	Faculty of Sciences 3, Lebanese University, Michel Slayman Tripoli Campus, Lebanon. charbel.albayssari.1@ul.edu.lb.		Accession Number: 34343118. Language: English. Date Revised: 20211013. Date Created: 20210803. Update Code: 20211105. Publication Type: Journal Article, Research Support, Non-U.S. Gov't. Journal ID: 101305410. Publication Model: Electronic. Cited Medium: Internet. NLM ISO Abbr: J Infect Dev Ctries. Linking ISSN: 19722680. Subset: In Process; MEDLINE; Date of Electronic Publication: 2021 Jul 31. ;…
rayyan-756239871	Carbapenem-resistant Gram-negative bacteria associated with catheter-related bloodstream infections in three intensive care units in Egypt.	2018	9		European journal of clinical microbiology & infectious diseases : official publication of the European Society of Clinical Microbiology		37	9	1647-1652	Abdulall, Abeer K and Tawfick, Mahmoud M and El Manakhly, Arwa R and El Kholy, Amani	https://search.ebscohost.com/login.aspx?direct=true&db=mdc&AN=29936619&site=ehost-live		Springer	Microbiology and Immunology Department, Faculty of Pharmacy (Girls), Al-Azhar University, Cairo, Egypt.		Accession Number: 29936619. Language: English. Date Revised: 20190501. Date Created: 20180625. Date Completed: 20190501. Update Code: 20211106. Publication Type: Journal Article, Multicenter Study. Journal ID: 8804297. Publication Model: Print-Electronic. Cited Medium: Internet. NLM ISO Abbr: Eur J Clin Microbiol Infect Dis. Linked References: Antibiotics (Basel). 2014 Sep 10;3(3):450-60. (PMID: …
rayyan-756239872	Clinical characteristics and epidemiology of sepsis in the neonatal intensive care unit in the era of multi-drug resistant organisms: A retrospective review.	2018	2		Pediatrics and neonatology		59	1	35-41	Yusef, Dawood and Shalakhti, Tala and Awad, Samah and Algharaibeh, Hana'a and Khasawneh, Wasim	https://search.ebscohost.com/login.aspx?direct=true&db=mdc&AN=28642139&site=ehost-live		Elsevier	Pediatric Infectious Diseases, Jordan University of Science and Technology, King Abdullah University Hospital, Irbid, Jordan. Electronic address: Dawood_hh@hotmail.com.		Accession Number: 28642139. Language: English. Date Revised: 20181119. Date Created: 20170624. Date Completed: 20181119. Update Code: 20211105. Publication Type: Journal Article. Journal ID: 101484755. Publication Model: Print-Electronic. Cited Medium: Internet. NLM ISO Abbr: Pediatr Neonatol. Linking ISSN: 18759572. Subset: MEDLINE; Date of Electronic Publication: 2017 Jun 09. ; Original Imprint…
rayyan-756239873	Culture-Dependent and Culture-Independent Nucleic-Acid-Based Methods Used in the Microbial Safety Assessment of Milk and Dairy Products.	2014	7		Comprehensive reviews in food science and food safety		13	4	493-537	Fusco, Vincenzina and Quero, Grazia Marina	https://search.ebscohost.com/login.aspx?direct=true&db=mdc&AN=33412709&site=ehost-live		Institute of Food Technologists	Nal. Research Council of Italy, Inst. of Sciences of Food Production (CNR-ISPA), Bari, Italy.		Accession Number: 33412709. Language: English. Date Revised: 20210108. Date Created: 20210108. Update Code: 20211105. Publication Type: Journal Article. Journal ID: 101305205. Publication Model: Print. Cited Medium: Internet. NLM ISO Abbr: Compr Rev Food Sci Food Saf. Linked References: Aarts HJM, Hakemulder LE, Van Hoef AMA. 1999. Genomic typing of Listeria monocytogenes strains by automated las…
aphylococcus aureus in the early stages of raw milk cheese making. J Appl Microbiol 96:1090-6.; Ercolini D	Fusco V	Blaiotta G	Sarghini F	Coppola S. 2005. Response of Escherichia coli O157:H7	Listeria monocytogenes	Salmonella typhimurium	and Staphylococcus aureus to the thermal stress occurring in model manufactures of Grana Padano cheese. J Dairy Sci 88:3818-25.; EspiÃ© E	Vaillant V	Mariani-Kurkdjian P	Grimont F	Martin-Schaller R	De Valk H	Vernozy-Rozand C. 2006. Escherichia coli O157 outbreak associated with fresh unpasteurized goatsâ€™ cheese. Epidemiol Infect 134:143-6.; European Commission (EC). 2005. No. 2073/2005	XXX Commission Regulation (EC) No. 2073/2005 on microbiological criteria for foodstuffs. Off J EU 22.12.2005 L338/1-26.; European Commission. 2007. Commission Regulation (EC) No 1441/2007 of 5 December 2007 amending Regulation (EC) No 2073/2005 on microbiological criteria for foodstuffs. Off J EU 07.12.2007 L322/12-29.; European Commission. 2010. Commission Regulation (EU) No 365/2010 of 28 April…	European Centre for Disease Control and Prevention (ECDC). 2013. Scientific report of EFSA and ECDC. The European Union summary report on trends and sources of zoonoses	zoonotic agents and foodborne outbreaks in 2011. EFSA J 11:3129-379.; Eyers M	Chapelle S	Van Camp G	Goossens H	De Wachter R. 1993. Discrimination among thermophilic Campylobacter species by polymerase chain reaction amplification of 23S rRNA gene fragments. J Clin Microbiol 31:3340-3.; Eyre DW	Golubchik T	Gordon NC	Bowden R	Piazza P	Batty EM	Ip CL	Wilson DJ	Didelot X	O'Connor L	Lay R	Buck D	Kearns AM	Shaw A	Paul J	Wilcox MH	Donnelly PJ	Peto TE	Walker AS	Crook DW. 2012. A pilot study of rapid benchtop sequencing of Staphylococcus aureus and Clostridium difficile for outbreak detection and surveillance. BMJ Open 2:e001124.; Fallschissel K	KÃ¤mpfer P	Jackel U. 2009. Direct detection of Salmonella cells in the air of livestock stables by real time PCR. Ann Occup Hyg 53:859-68.; Fang H	Hedin G. 2003. Rapid screening and identification of methicillin-resistant Staphylococcus aureus from clinical samples by selective-broth and real time PCR assay. J Clin Microbiol 41:2894-9.; Fang X	Liu X	Schuster S	Tan W. 1999. Designing a novel molecular beacon for surface-immobilized DNA hybridization studies. J Am Chem Soc 121:2921-2.; FDA. 2007a. Food Protection Plan. Department of Health and Human Services. Maryland: US. Food and Drug Administration.; FDA. 2007b. Guidance for Industry: dairy farms	bulk milk transporters	bulk milk transfer stations and fluid milk processors: food security preventive measures guidance. Available at: http://www.fda.gov/Food/Guidance-ComplianceRegulatoryInformation/GuidanceDocuments/FoodDefense-andEmergencyResponse/ucm083049.htm#intro. Accessed on March 2012.; FDA. 2009. Annex 3 - Public Health Reasons/Administrative Guidelines. 315-499 In: Food Code. U.S. Department of Health and H…	MD.; Feinberg AP	Vogelstein B. 1983. A technique for radiolabelling DNA restriction endonuclease fragments to high specific activity. Anal Biochem 132:6-13.; FermÃ©r C
rayyan-756239874		2018			Current drug targets		19	7	832-840	Chung, Pooi Yin	https://search.ebscohost.com/login.aspx?direct=true&db=mdc&AN=28891454&site=ehost-live		Bentham Science Publishers	Department of Pathology, School of Medicine, International Medical University, Kuala Lumpur, Malaysia.		Accession Number: 28891454. Language: English. Date Revised: 20191011. Date Created: 20170912. Date Completed: 20191011. Update Code: 20211105. Publication Type: Journal Article, Review. Journal ID: 100960531. Publication Model: Print. Cited Medium: Internet. NLM ISO Abbr: Curr Drug Targets. Linking ISSN: 13894501. Subset: MEDLINE; Date of Electronic Publication: 20180101. Current Imprints: Publi…
rayyan-756239875	Distribution and molecular characterization of ESBL, pAmpC Î²-lactamases, and non-Î²-lactam encoding genes in Enterobacteriaceae isolated from hospital wastewater in Eastern Cape Province, South Africa.	2021	7		PloS one		16	7	e0254753-e0254753	Fadare, Folake Temitope and Okoh, Anthony Ifeanyi	https://search.ebscohost.com/login.aspx?direct=true&db=mdc&AN=34288945&site=ehost-live		Public Library of Science	SAMRC Microbial Water Quality Monitoring Centre, University of Fort Hare, Alice, South Africa.; Department of Biochemistry and Microbiology, Applied and Environmental Microbiology Research Group, University of Fort Hare, Alice, South Africa.		Accession Number: 34288945. Language: English. Date Revised: 20211109. Date Created: 20210721. Date Completed: 20211109. Update Code: 20211120. Publication Type: Journal Article, Research Support, Non-U.S. Gov't. Journal ID: 101285081. Publication Model: Electronic-eCollection; eCollection. Cited Medium: Internet. NLM ISO Abbr: PLoS One. PubMed Central ID: PMC8294522. Linked References: J Glob In…
rayyan-756239876	Distribution of extended-spectrum beta-lactamases in clinical isolates of Enterobacteriaceae in Vietnam.	2002	12		Antimicrobial agents and chemotherapy		46	12	3739-3743	Cao, Van and Lambert, Thierry and Nhu, Duong Quynh and Loan, Huynh Kim and Hoang, Nguyen Kim and Arlet, Guillaume and Courvalin, Patrice	https://search.ebscohost.com/login.aspx?direct=true&db=mdc&AN=12435670&site=ehost-live		American Society for Microbiology	UnitÃ© des Agents AntibactÃ©riens, Institut Pasteur, 75724 Paris Cedex 15, France.		Accession Number: 12435670. Language: English. Date Revised: 20210526. Date Created: 20021119. Date Completed: 20030501. Update Code: 20211105. Publication Type: Journal Article, Research Support, Non-U.S. Gov't. Journal ID: 0315061. Publication Model: Print. Cited Medium: Print. NLM ISO Abbr: Antimicrob Agents Chemother. PubMed Central ID: PMC132739. Linked References: Diagn Microbiol Infect Dis…
rayyan-756239878	EMERGENCY ROOM: AN UNRECOGNIZED SOURCE OF EXTENDED-SPECTRUM Î²-LACTAMASE PRODUCING ESCHERICHIA COLI AND KLEBSIELLA PNEUMONIAE.	2015	1		The Southeast Asian journal of tropical medicine and public health		46	1	51-62	Pornsinchai, Pornsook and Chongtrakool, Piriyaporn and Diraphat, Pornphan and Siripanichgon, Kanokrat and Malathum, Kumthorn	https://search.ebscohost.com/login.aspx?direct=true&db=mdc&AN=26513905&site=ehost-live		Central Coordinating Board for Tropical Medicine and public Health Project of SEAMEC	Thailand		Accession Number: 26513905. Language: English. Date Revised: 20201209. Date Created: 20151031. Date Completed: 20151228. Update Code: 20211106. Publication Type: Journal Article, Research Support, Non-U.S. Gov't. Journal ID: 0266303. Publication Model: Print. Cited Medium: Print. NLM ISO Abbr: Southeast Asian J Trop Med Public Health. Linking ISSN: 01251562. Subset: MEDLINE; Date of Electronic Pu…
rayyan-756239879	Epidemiology of bacteremia caused by uncommon non-fermentative gram-negative bacteria.	2013	4		BMC infectious diseases		13		167-167	Rattanaumpawan, Pinyo and Ussavasodhi, Prapassorn and Kiratisin, Pattarachai and Aswapokee, Nalinee	https://search.ebscohost.com/login.aspx?direct=true&db=mdc&AN=23566113&site=ehost-live		BioMed Central	England		Accession Number: 23566113. Language: English. Date Revised: 20211021. Date Created: 20130410. Date Completed: 20141018. Update Code: 20211106. Publication Type: Journal Article, Research Support, Non-U.S. Gov't. Journal ID: 100968551. Publication Model: Electronic. Cited Medium: Internet. NLM ISO Abbr: BMC Infect Dis. PubMed Central ID: PMC3636083. Linked References: QJM. 2003 Mar;96(3):227-34. …
rayyan-756239880	Epidemiology of bloodstream infections in the paediatric population in a Malaysian general hospital over a 2-year period.	2021	8		The Malaysian journal of pathology		43	2	291-301	Subramaniam, K and Khaithir, T M N and Ding, C H and Che Hussin, N S	https://search.ebscohost.com/login.aspx?direct=true&db=mdc&AN=34448793&site=ehost-live		Academy of Medicine of Malyasia, College of Pathologists	University Kebangsaan Malaysia Medical Centre, Department of Medical Microbiology and Immunology, Kuala Lumpur, Malaysia. kasturimicrob@gmail.com.		Accession Number: 34448793. Language: English. Date Revised: 20210830. Date Created: 20210827. Update Code: 20211105. Publication Type: Journal Article. Journal ID: 8101177. Publication Model: Print. Cited Medium: Internet. NLM ISO Abbr: Malays J Pathol. Linking ISSN: 01268635. Subset: In Process; MEDLINE; Date of Electronic Publication: 20210801. Current Imprints: Publication: June 2000- : Kuala…
rayyan-756239881	Faecal carriage of CTX-M extended-spectrum beta-lactamase-producing Enterobacteriaceae among street children dwelling in Mwanza city, Tanzania.	2017	9		PloS one		12	9	e0184592-e0184592	Moremi, Nyambura and Claus, Heike and Vogel, Ulrich and Mshana, Stephen E	https://search.ebscohost.com/login.aspx?direct=true&db=mdc&AN=28898269&site=ehost-live		Public Library of Science	Department of Microbiology and Immunology, Catholic University of Health and Allied SciencesBugando, Mwanza, Tanzania.; Institute for Hygiene and Microbiology, University of Wuerzburg, Wuerzburg, Germany.		Accession Number: 28898269. Language: English. Date Revised: 20181202. Date Created: 20170913. Date Completed: 20171012. Update Code: 20211106. Publication Type: Journal Article. Journal ID: 101285081. Publication Model: Electronic-eCollection; eCollection. Cited Medium: Internet. NLM ISO Abbr: PLoS One. PubMed Central ID: PMC5595323. Linked References: Int J Epidemiol. 2010 Apr;39(2):450-8. (PMI…
rayyan-756239882	Genomic surveillance of antimicrobial resistant bacterial colonisation and infection in intensive care patients.	2021	7		BMC infectious diseases		21	1	683-683	Wyres, Kelly L and Hawkey, Jane and MirÄeta, Mirianne and Judd, Louise M and Wick, Ryan R and Gorrie, Claire L and Pratt, Nigel F and Garlick, Jill S and Watson, Kerrie M and Pilcher, David V and McGloughlin, Steve A and Abbott, Iain J and Macesic, Nenad and Spelman, Denis W and Jenney, Adam W J and Holt, Kathryn E	https://search.ebscohost.com/login.aspx?direct=true&db=mdc&AN=34261450&site=ehost-live		BioMed Central	Department of Infectious Diseases, Central Clinical School, Monash University, Melbourne, Victoria, Australia. kelly.wyres@monash.edu.		Accession Number: 34261450. Language: English. Date Revised: 20210726. Date Created: 20210715. Date Completed: 20210726. Update Code: 20211105. Publication Type: Journal Article. Journal ID: 100968551. Publication Model: Electronic. Cited Medium: Internet. NLM ISO Abbr: BMC Infect Dis. PubMed Central ID: PMC8278603. Linked References: Clin Infect Dis. 2012 Oct;55(7):967-75. (PMID: 22718774); BMC …
rayyan-756239883	High frequency of multidrug-resistant gram-negative rods in 2 neonatal intensive care units in the Philippines.	2009	6		Infection control and hospital epidemiology		30	6	543-549	Litzow, Jennifer M and Gill, Christopher J and Mantaring, Jose B V and Fox, Matthew P and MacLeod, William B and Mendoza, Myrna and Mendoza, Sookee and Scobie, Rebecca and Huskins, Charles W and Goldman, Donald A and Hamer, David H	https://search.ebscohost.com/login.aspx?direct=true&db=mdc&AN=19435448&site=ehost-live		Cambridge University Press	Department of Pediatrics, Boston Medical Center, Boston, Massachusetts, USA.		Accession Number: 19435448. Language: English. Date Revised: 20211017. Date Created: 20090514. Date Completed: 20090728. Update Code: 20211105. Publication Type: Journal Article, Research Support, N.I.H., Extramural, Research Support, Non-U.S. Gov't, Research Support, U.S. Gov't, Non-P.H.S., Research Support, U.S. Gov't, P.H.S.. Journal ID: 8804099. Publication Model: Print. Cited Medium: Interne…
rayyan-756239884	Hospital-acquired infection in patients with systemic lupus erythematosus: a case-control study in a southern Chinese population.	2018	3		Clinical rheumatology		37	3	709-717	Zhan, Zhongping and Lao, Minxi and Su, Fan and Chen, Dongying and Liang, Liuqin and Yang, Xiuyan	https://search.ebscohost.com/login.aspx?direct=true&db=mdc&AN=29181727&site=ehost-live		Springer	Department of Rheumatology, The First Affiliated Hospital of Sun Yat-sen University, No. 58, Zhongshan 2nd Road, Guangzhou, 510080, China.		Accession Number: 29181727. Language: English. Date Revised: 20181113. Date Created: 20171129. Date Completed: 20180827. Update Code: 20211105. Publication Type: Journal Article. Journal ID: 8211469. Publication Model: Print-Electronic. Cited Medium: Internet. NLM ISO Abbr: Clin Rheumatol. Linked References: Arthritis Rheum. 1997 Sep;40(9):1725. (PMID: 9324032); Clin Rheumatol. 2012 Jul;31(7):108…
rayyan-756239885	Intense intestinal carriage and subsequent acquisition of multidrug-resistant enterobacteria in neonatal intensive care unit in Morocco.	2021	6		PloS one		16	6	e0251810-e0251810	Arhoune, Btissam and El Fakir, Samira and Himri, Sara and Moutaouakkil, Kaoutar and El Hassouni, Salma and Benboubker, Moussa and Hmami, Fouzia and Oumokhtar, Bouchra	https://search.ebscohost.com/login.aspx?direct=true&db=mdc&AN=34191805&site=ehost-live		Public Library of Science	Laboratory of Microbiology and Molecular biology, Faculty of Medicine and Pharmacy, Sidi Mohammed Ben Abdellah University, Fez, Morocco.		Accession Number: 34191805. Language: English. Date Revised: 20211021. Date Created: 20210630. Date Completed: 20211021. Update Code: 20211106. Publication Type: Journal Article, Research Support, Non-U.S. Gov't. Journal ID: 101285081. Publication Model: Electronic-eCollection; eCollection. Cited Medium: Internet. NLM ISO Abbr: PLoS One. PubMed Central ID: PMC8244853. Linked References: Curr Opin…
rayyan-756239886	Klebsiella pneumoniae carriage in low-income countries: antimicrobial resistance, genomic diversity and risk factors.	2020	9		Gut microbes		11	5	1287-1299	Huynh, Bich-Tram and Passet, Virginie and Rakotondrasoa, Andriniaina and Diallo, Thierno and Kerleguer, Alexandra and Hennart, Melanie and Lauzanne, Agathe De and Herindrainy, Perlinot and Seck, Abdoulaye and Bercion, Raymond and Borand, Laurence and Pardos de la Gandara, Maria and Delarocque-Astagneau, Elisabeth and Guillemot, Didier and Vray, Muriel and Garin, Benoit and Collard, Jean-Marc and …	https://search.ebscohost.com/login.aspx?direct=true&db=mdc&AN=32404021&site=ehost-live		Taylor & Francis	UMR 1181 'Biostatistics, Biomathematics, Pharmacoepidemiology and Infectious Diseases'(B2PhEID). Institut Pasteur, INSERM, University of Versailles Saint-Quentin , France.		Accession Number: 32404021. Language: English. Date Revised: 20210625. Date Created: 20200515. Date Completed: 20210625. Update Code: 20211105. Publication Type: Journal Article, Multicenter Study, Research Support, Non-U.S. Gov't. Journal ID: 101495343. Publication Model: Print-Electronic. Cited Medium: Internet. NLM ISO Abbr: Gut Microbes. PubMed Central ID: PMC7527070. Linked References: BMC P…
rayyan-756239887	Metallo-Î²-lactamase and AmpC genes in Escherichia coli, Klebsiella pneumoniae, and Pseudomonas aeruginosa isolates from abattoir and poultry origin in Nigeria.	2021	4		BMC microbiology		21	1	124-124	Ejikeugwu, Chika and Nworie, Okoro and Saki, Morteza and Al-Dahmoshi, Hussein O M and Al-Khafaji, Noor S K and Ezeador, Chika and Nwakaeze, Emmanuel and Eze, Peter and Oni, Eniola and Obi, Chidiebere and Iroha, Ifeanyichukwu and Esimone, Charles and Adikwu, Michael U	https://search.ebscohost.com/login.aspx?direct=true&db=mdc&AN=33882823&site=ehost-live		BioMed Central	Department of Applied Microbiology, Ebonyi State University, Abakaliki, Nigeria.		Accession Number: 33882823. Language: English. Date Revised: 20211110. Date Created: 20210422. Date Completed: 20211110. Update Code: 20211120. Publication Type: Journal Article, Research Support, Non-U.S. Gov't. Journal ID: 100966981. Publication Model: Electronic. Cited Medium: Internet. NLM ISO Abbr: BMC Microbiol. PubMed Central ID: PMC8059301. Linked References: Antimicrob Resist Infect Cont…
rayyan-756239888	Molecular characterization of a multidrug-resistant/pandrug-resistant nosocomial polymicrobial infection with Klebsiella pneumoniae, Providencia rettgeri, and Acinetobacter baumannii from Rural Maharashtra, India.	2020	7		Acta biochimica Polonica		67	3	387-392	Karad, Dilip D and Somani, Yogesh and Khande, Hemant and Yadav, Bipin and Kharat, Arun S	https://search.ebscohost.com/login.aspx?direct=true&db=mdc&AN=32735431&site=ehost-live		Panstwowe Wydawnictwo Naukowe	Department of Microbiology, Shri Shivaji Mahavidyalaya, Barshi, Solapur, Maharashtra, 413411, India.		Accession Number: 32735431. Language: English. Date Revised: 20210707. Date Created: 20200801. Date Completed: 20210707. Update Code: 20211105. Publication Type: Case Reports, Journal Article. Journal ID: 14520300R. Publication Model: Print. Cited Medium: Internet. NLM ISO Abbr: Acta Biochim Pol. Linking ISSN: 0001527X. Subset: MEDLINE; Date of Electronic Publication: 20200731. Current Imprints: …
rayyan-756239890	Molecular epidemiology and antimicrobial susceptibility of human Clostridium difficile isolates from a single institution in Northern China.	2018	6		Medicine		97	25	e11219-e11219	Wang, Baoya and Lv, Zhi and Zhang, Pingping and Su, Jianrong	https://search.ebscohost.com/login.aspx?direct=true&db=mdc&AN=29924052&site=ehost-live		Lippincott Williams & Wilkins	Clinical Laboratory Center, Beijing Friendship Hospital, Capital Medical University, Beijing, China.		Accession Number: 29924052. Language: English. Date Revised: 20210109. Date Created: 20180621. Date Completed: 20180705. Update Code: 20211106. Publication Type: Journal Article, Observational Study. Journal ID: 2985248R. Publication Model: Print. Cited Medium: Internet. NLM ISO Abbr: Medicine (Baltimore). PubMed Central ID: PMC6023650. Linked References: Elliott B, Androga GO, Knight DR, et al. …
rayyan-756239892	Multidrug resistance and extended-spectrum beta-lactamase producing Gram-negative bacteria from three Referral Hospitals of Amhara region, Ethiopia.	2021	3		Annals of clinical microbiology and antimicrobials		20	1	16-16	Moges, Feleke and Gizachew, Mucheye and Dagnew, Mulat and Amare, Azanaw and Sharew, Bekele and Eshetie, Setegn and Abebe, Wondwossen and Million, Yihenew and Feleke, Tigist and Tiruneh, Moges	https://search.ebscohost.com/login.aspx?direct=true&db=mdc&AN=33706775&site=ehost-live		BioMed Central	Department of Medical Microbiology, School of Biomedical and Laboratory Sciences, College of Medicine and Health Sciences, University of Gondar, Gondar, Ethiopia. Mogesfeleke@gmail.com.		Accession Number: 33706775. Language: English. Date Revised: 20210928. Date Created: 20210312. Date Completed: 20210928. Update Code: 20211106. Publication Type: Journal Article. Journal ID: 101152152. Publication Model: Electronic. Cited Medium: Internet. NLM ISO Abbr: Ann Clin Microbiol Antimicrob. PubMed Central ID: PMC7953565. Linked References: BMC Infect Dis. 2017 Jun 15;17(1):429. (PMID: 2…
rayyan-756239893	Multidrug-resistant organisms in a routine ward environment: differential propensity for environmental dissemination and implications for infection control.	2013	5		Journal of medical microbiology		62		766-772	Tan, Thean Yen and Tan, Jasmine Shi Min and Tay, Huiyi and Chua, Gek Hong and Ng, Lily Siew Yong and Syahidah, Nur	https://search.ebscohost.com/login.aspx?direct=true&db=mdc&AN=23393110&site=ehost-live		Microbiology Society	Department of Laboratory Medicine, Changi General Hospital, Singapore.		Accession Number: 23393110. Language: English. Date Revised: 20200304. Date Created: 20130209. Date Completed: 20130613. Update Code: 20211105. Publication Type: Journal Article, Research Support, Non-U.S. Gov't. Journal ID: 0224131. Publication Model: Print-Electronic. Cited Medium: Internet. NLM ISO Abbr: J Med Microbiol. Linking ISSN: 00222615. Subset: MEDLINE; Date of Electronic Publication: …
rayyan-756239894	New Delhi Metallo-Î²-Lactamase-Producing Enterobacterales Bacteria, Switzerland, 2019-2020.	2021	10		Emerging infectious diseases		27	10	2628-2637	Findlay, Jacqueline and Poirel, Laurent and Kessler, Julie and Kronenberg, Andreas and Nordmann, Patrice	https://search.ebscohost.com/login.aspx?direct=true&db=mdc&AN=34545787&site=ehost-live		National Center for Infectious Diseases, Centers for Disease Control and Prevention (CDC)	United States		Accession Number: 34545787. Language: English. Date Revised: 20211008. Date Created: 20210921. Date Completed: 20211007. Update Code: 20211105. Publication Type: Journal Article, Research Support, Non-U.S. Gov't. Journal ID: 9508155. Publication Model: Print. Cited Medium: Internet. NLM ISO Abbr: Emerg Infect Dis. PubMed Central ID: PMC8462332. Linked References: Environ Pollut. 2020 Oct;265(Pt B…
rayyan-756239895	New integron gene arrays from multiresistant clinical isolates of members of the Enterobacteriaceae and Pseudomonas aeruginosa from hospitals in Malaysia.	2013	3		Journal of medical microbiology		62		412-420	Kor, Sue-Bee and Choo, Quok-Cheong and Chew, Choy-Hoong	https://search.ebscohost.com/login.aspx?direct=true&db=mdc&AN=23180481&site=ehost-live		Microbiology Society	Department of Biomedical Science, Faculty of Science, Universiti Tunku Abdul Rahman (UTAR), Kampar, Perak, Malaysia.		Accession Number: 23180481. Language: English. Date Revised: 20200405. Date Created: 20121127. Date Completed: 20130417. Update Code: 20211105. Publication Type: Journal Article, Research Support, Non-U.S. Gov't. Journal ID: 0224131. Publication Model: Print-Electronic. Cited Medium: Internet. NLM ISO Abbr: J Med Microbiol. Linking ISSN: 00222615. Subset: MEDLINE; Date of Electronic Publication: …
rayyan-756239896	Nosocomial infection of COVIDâ€‘19: A new challenge for healthcare professionals (Review).	2021	4		International journal of molecular medicine		47	4		Du, Qiu and Zhang, Dingding and Hu, Weimin and Li, Xuefei and Xia, Qiongrong and Wen, Taishen and Jia, Haiping	https://search.ebscohost.com/login.aspx?direct=true&db=mdc&AN=33537803&site=ehost-live		D.A. Spandidos	Department of Immunology, College of Medical Technology, Chengdu University of Traditional Chinese Medicine, Chengdu, Sichuan 610072, P.R. China.		Accession Number: 33537803. Language: English. Date Revised: 20210618. Date Created: 20210204. Date Completed: 20210216. Update Code: 20211105. Publication Type: Journal Article, Review. Journal ID: 9810955. Publication Model: Print-Electronic. Cited Medium: Internet. NLM ISO Abbr: Int J Mol Med. PubMed Central ID: PMC7891837. Linked References: Emerg Infect Dis. 2020 Jul;26(7):1583-1591. (PMID: …
rayyan-756239898	Plasmid analysis of NDM metallo-Î²-lactamase-producing Enterobacterales isolated in Vietnam.	2021	7		PloS one		16	7	e0231119-e0231119	Hirabayashi, Aki and Yahara, Koji and Mitsuhashi, Satomi and Nakagawa, So and Imanishi, Tadashi and Ha, Van Thi Thu and Nguyen, An Van and Nguyen, Son Thai and Shibayama, Keigo and Suzuki, Masato	https://search.ebscohost.com/login.aspx?direct=true&db=mdc&AN=34319973&site=ehost-live		Public Library of Science	AMR Research Center, National Institute of Infectious Diseases, Tokyo, Japan.		Accession Number: 34319973. Language: English. Date Revised: 20211028. Date Created: 20210728. Date Completed: 20211028. Update Code: 20211106. Publication Type: Journal Article, Research Support, Non-U.S. Gov't. Journal ID: 101285081. Publication Model: Electronic-eCollection; eCollection. Cited Medium: Internet. NLM ISO Abbr: PLoS One. PubMed Central ID: PMC8318238. Linked References: Clin Infe…
rayyan-756239899	Plasmid profiles among some ESKAPE pathogens in a tertiary care centre in south India.	2019	2		The Indian journal of medical research		149	2	222-231	Ragupathi, Naveen Kumar Devanga and Bakthavatchalam, Yamuna Devi and Mathur, Purva and Pragasam, Agila Kumari and Walia, Kamini and Ohri, V C and Veeraraghavan, Balaji	https://search.ebscohost.com/login.aspx?direct=true&db=mdc&AN=31219087&site=ehost-live		Medknow	Department of Clinical Microbiology, Christian Medical College, Vellore, India.		Accession Number: 31219087. Language: English. Date Revised: 20200309. Date Created: 20190621. Date Completed: 20191209. Update Code: 20211105. Publication Type: Journal Article. Journal ID: 0374701. Publication Model: Print. Cited Medium: Internet. NLM ISO Abbr: Indian J Med Res. PubMed Central ID: PMC6563733. Linked References: Lancet Infect Dis. 2016 Mar;16(3):282-3. (PMID: 26774242); Nucleic …
rayyan-756239900	Prevalence and antimicrobial susceptibility of extended-spectrum beta lactamases-producing Escherichia coli and Klebsiella pneumoniae isolated in selected hospitals of Anyigba, Nigeria.	2021	6		African health sciences		21	2	505-512	Mofolorunsho, Kehinde C and Ocheni, Hannah O and Aminu, Ruth F and Omatola, Cornelius A and Olowonibi, Olabisi O	https://search.ebscohost.com/login.aspx?direct=true&db=mdc&AN=34795702&site=ehost-live		Faculty of Medicine, Makerere University	Kogi State University, Faculty of Natural Sciences, Department of Microbiology.		Accession Number: 34795702. Language: English. Date Revised: 20211120. Date Created: 20211119. Update Code: 20211123. Publication Type: Journal Article. Journal ID: 101149451. Publication Model: Print. Cited Medium: Internet. NLM ISO Abbr: Afr Health Sci. PubMed Central ID: PMC8568240. Linked References: Indian J Crit Care Med. 2019 Feb;23(2):61-66. (PMID: 31086448); Ann Epidemiol. 2000 Nov;10(8)…
rayyan-756239901	Prevalence and characterisation of carbapenemase encoding genes in multidrug-resistant Gram-negative bacilli.	2021	11		PloS one		16	11	e0259005-e0259005	Haji, Sayran Hamad and Aka, Safaa Toma Hanna and Ali, Fattma A	https://search.ebscohost.com/login.aspx?direct=true&db=mdc&AN=34723978&site=ehost-live		Public Library of Science	Department of Pharmacognosy, College of Pharmacy, Hawler Medical University, Erbil, Iraq.		Accession Number: 34723978. Language: English. Date Revised: 20211105. Date Created: 20211101. Update Code: 20211120. Publication Type: Journal Article. Journal ID: 101285081. Publication Model: Electronic-eCollection; eCollection. Cited Medium: Internet. NLM ISO Abbr: PLoS One. PubMed Central ID: PMC8559951. Linked References: Iran J Public Health. 2020 May;49(5):959-967. (PMID: 32953684); Infec…
rayyan-756239902	Prevalence of extended spectrum beta-lactamase (ESBL)-producing clinical isolates in the Asia-Pacific region and South Africa: regional results from SENTRY Antimicrobial Surveillance Program (1998-99).	2002	3		Diagnostic microbiology and infectious disease		42	3	193-198	Bell, Jan M and Turnidge, John D and Gales, Ana C and Pfaller, Michael A and Jones, Ronald N	https://search.ebscohost.com/login.aspx?direct=true&db=mdc&AN=11929691&site=ehost-live		Elsevier Biomedical	Microbiology and Infectious Diseases, Women's and Children's Hospital, North Adelaide, South Australia. bellj@mail.wch.sa.gov.au		Accession Number: 11929691. Corporate Author: Sentry APAC Study Group. Language: English. Date Revised: 20190906. Date Created: 20020404. Date Completed: 20020430. Update Code: 20211106. Publication Type: Journal Article. Journal ID: 8305899. Publication Model: Print. Cited Medium: Print. NLM ISO Abbr: Diagn Microbiol Infect Dis. Linking ISSN: 07328893. Subset: MEDLINE; Date of Electronic Publica…
rayyan-756239903	Pyogenic liver abscess with a focus on Klebsiella pneumoniae as a primary pathogen: an emerging disease with unique clinical characteristics.	2005	2		The American journal of gastroenterology		100	2	322-331	Lederman, Edith R and Crum, Nancy F	https://search.ebscohost.com/login.aspx?direct=true&db=mdc&AN=15667489&site=ehost-live		Wolters Kluwer Health	U.S. Naval Medical Research Unit No 2, Jakarta, Indonesia. elederman@yahoo.com		Accession Number: 15667489. Language: English. Date Revised: 20051220. Date Created: 20050126. Date Completed: 20050301. Update Code: 20211106. Publication Type: Case Reports, Journal Article, Review. Journal ID: 0421030. Publication Model: Print. Cited Medium: Print. NLM ISO Abbr: Am J Gastroenterol. Comment: Comment in: Am J Gastroenterol. 2005 Nov;100(11):2596; author reply 2596-7. (PMID: 1627…
rayyan-756239906	The emergence of carbapenem resistant Klebsiella pneumoniae in Malaysia: correlation between microbiological trends with host characteristics and clinical factors.	2017	1		Antimicrobial resistance and infection control		6		2022-05-05	Low, Ye-Mun and Yap, Polly Soo-Xi and Abdul Jabar, Kartini and Ponnampalavanar, Sasheela and Karunakaran, Rina and Velayuthan, Rukumani and Chong, Chun-Wie and Abu Bakar, Sazaly and Md Yusof, Mohd Yasim and Teh, Cindy Shuan-Ju	https://search.ebscohost.com/login.aspx?direct=true&db=mdc&AN=28074126&site=ehost-live		BioMed Central	Department of Medical Microbiology, University of Malaya, 50603 Kuala Lumpur, Malaysia.		Accession Number: 28074126. Language: English. Date Revised: 20191120. Date Created: 20170112. Update Code: 20211106. Publication Type: Journal Article. Journal ID: 101585411. Publication Model: Electronic-eCollection; eCollection. Cited Medium: Print. NLM ISO Abbr: Antimicrob Resist Infect Control. PubMed Central ID: PMC5219686. Linked References: J Antimicrob Chemother. 2012 Jul;67(7):1597-606.…
rayyan-756239907	The global spread of healthcare-associated multidrug-resistant bacteria: a perspective from Asia.	2013	5		Clinical infectious diseases : an official publication of the Infectious Diseases Society of America		56	9	1310-1318	Molton, James S and Tambyah, Paul A and Ang, Brenda S P and Ling, Moi Lin and Fisher, Dale A	https://search.ebscohost.com/login.aspx?direct=true&db=mdc&AN=23334810&site=ehost-live		Oxford University Press	Division of Infectious Diseases, National University Health System, Level 10, Department of Medicine, 1E Kent Ridge Road, Singapore 119228.		Accession Number: 23334810. Language: English. Date Revised: 20130405. Date Created: 20130122. Date Completed: 20130913. Update Code: 20211106. Publication Type: Journal Article, Review. Journal ID: 9203213. Publication Model: Print-Electronic. Cited Medium: Internet. NLM ISO Abbr: Clin Infect Dis. Linking ISSN: 10584838. Subset: MEDLINE; Date of Electronic Publication: 2013 Jan 18. Current Impri…
rayyan-756239908	The Risk Factors of Multidrug-Resistant Organisms in Hospitalized Patients with Community-Acquired Pneumonia in Dr. Soetomo Hospital Surabaya, Indonesia.	2021	4		Acta medica Indonesiana		53	2	169-176	Soedarsono, Soedarsono and Widyaningsih, Putu Dyah and Mertaniasih, Ni Made	https://search.ebscohost.com/login.aspx?direct=true&db=mdc&AN=34251345&site=ehost-live		Indonesian Society of Internal Medicine	Department of Pulmonology and Respiratory Medicine, Faculty of Medicine, Universitas Airlangga. ssoedarsono@gmail.com.		Accession Number: 34251345. Language: English. Date Revised: 20211129. Date Created: 20210712. Date Completed: 20211129. Update Code: 20211201. Publication Type: Journal Article. Journal ID: 7901042. Publication Model: Print. Cited Medium: Internet. NLM ISO Abbr: Acta Med Indones. Linking ISSN: 01259326. Subset: MEDLINE; Date of Electronic Publication: 20210401. ; Original Imprints: Publication: …
rayyan-756239909	The use of multi-pronged screening strategy to understand the epidemiology of carbapenemase-producing Enterobacteriaceae in Hong Kong: transition from epidemic to endemic setting.	2021	9		European journal of clinical microbiology & infectious diseases : official publication of the European Society of Clinical Microbiology		40	9	2017-2022	Wong, Shuk- Ching and Chan, Veronica Wing- Man and Lam, Germaine Kit-Ming and AuYeung, Christine Ho-Yan and Leung, Elaine Yin-Ling and So, Simon Yung-Chun and Chen, Jonathan Hon-Kwan and Sridhar, Siddharth and Tam, Anthony Raymond and Hung, Ivan Fan-Ngai and Ho, Pak- Leung and Yuen, Kwok- Yung and Cheng, Vincent Chi-Chung	https://search.ebscohost.com/login.aspx?direct=true&db=mdc&AN=33666789&site=ehost-live		Springer	Infection Control Team, Queen Mary Hospital, Hong Kong, Hong Kong Special Administrative Region, China.		Accession Number: 33666789. Language: English. Date Revised: 20211126. Date Created: 20210305. Date Completed: 20211126. Update Code: 20211128. Publication Type: Journal Article, Multicenter Study. Journal ID: 8804297. Publication Model: Print-Electronic. Cited Medium: Internet. NLM ISO Abbr: Eur J Clin Microbiol Infect Dis. Linked References: Nordmann P, Naas T, Poirel L (2011) Global spread of …
rayyan-756239910	Virulence characteristics and genetic affinities of multiple drug resistant uropathogenic Escherichia coli from a semi urban locality in India.	2011	3		PloS one		6	3	e18063-e18063	Jadhav, Savita and Hussain, Arif and Devi, Savita and Kumar, Ashutosh and Parveen, Sana and Gandham, Nageshwari and Wieler, Lothar H and Ewers, Christa and Ahmed, Niyaz	https://search.ebscohost.com/login.aspx?direct=true&db=mdc&AN=21464963&site=ehost-live		Public Library of Science	Department of Microbiology, DrD Y Patil Medical College and Hospital, Pimpri, Pune, India.		Accession Number: 21464963. Language: English. Date Revised: 20211020. Date Created: 20110406. Date Completed: 20110718. Update Code: 20211105. Publication Type: Journal Article, Research Support, Non-U.S. Gov't. Journal ID: 101285081. Publication Model: Electronic. Cited Medium: Internet. NLM ISO Abbr: PLoS One. PubMed Central ID: PMC3064663. Linked References: Appl Environ Microbiol. 2000 Jun;6…
rayyan-756239911	12th European Public Health Conference Building bridges for solidarity and public health Marseille, France 20thâ€“23rd November 2019.	2019	11		European Journal of Public Health	1101-1262	29		2305-01-01		https://search.ebscohost.com/login.aspx?direct=true&db=rzh&AN=140073761&site=ehost-live		Oxford University Press / USA			Accession Number: 140073761. Language: English. Entry Date: 20191205. Revision Date: 20201102. Publication Type: Abstract; abstract; proceedings; tables/charts. Supplement Title: 2019 Supplement 4. Journal Subset: Biomedical; Europe; Peer Reviewed; Public Health; UK &amp; Ireland. NLM UID: 9204966. RAYYAN-INCLUSION: {"Adamu"=>"Excluded"}
rayyan-756239912	14th Congress of the European Association for Clinical Pharmacology and Therapeutics (EACPT)...14th Congress of the European Association for Clinical Pharmacology andTherapeutics (EACPT), 29 June - 2 July 2019, City Conference Centre, Stockholm, Sweden.	2019	6		European Journal of Clinical Pharmacology	0031-6970	75	1	1-110		https://search.ebscohost.com/login.aspx?direct=true&db=rzh&AN=137183806&site=ehost-live		Springer Nature	, <Blank>		Accession Number: 137183806. Language: English. Entry Date: 20190629. Revision Date: 20200601. Publication Type: Abstract; abstract; proceedings; research; tables/charts. Supplement Title: Jun2019 Supplement 1. Journal Subset: Biomedical; Continental Europe; Europe; Peer Reviewed. NLM UID: 1256165. RAYYAN-INCLUSION: {"Adamu"=>"Excluded"}
rayyan-756239913	A primer for pediatric radiologists on infection control in an era of COVID-19.	2020	8		Pediatric Radiology		50	9	1191-1204	Miranda-Schaeubinger, Monica and Blumfield, Einat and Chavhan, Govind B and Farkas, Amy B and Joshi, Aparna and Kamps, Shawn E and Kaplan, Summer L and Sammer, Marla B K and Silvestro, Elizabeth and Stanescu, A Luana and Sze, Raymond W and Zerr, Danielle M and Chandra, Tushar and Edwards, Emily A and Khan, Naeem and Rubio, Eva I and Vera, Chido D and Iyer, Ramesh S	https://search.ebscohost.com/login.aspx?direct=true&db=rzh&AN=144921849&site=ehost-live		Springer Nature	Department of Radiology, Children's Hospital of Philadelphia, Philadelphia, PA, USA		Accession Number: 144921849. Language: English. Entry Date: In Process. Revision Date: 20210802. Publication Type: Article. Journal Subset: Biomedical; Continental Europe; Europe; Peer Reviewed. NLM UID: 0365332. RAYYAN-INCLUSION: {"Adamu"=>"Excluded"}
rayyan-756239914	A Review of Malaysian Herbal Plants and Their Active Constituents with Potential Therapeutic Applications in Sepsis.	2020	10		Evidence-based Complementary & Alternative Medicine (eCAM)				2022-01-20	Liew, Kong Yen and Hafiz, Md Faizul and Chong, Yi Joong and Harith, Hanis Hazeera and Israf, Daud Ahmad and Tham, Chau Ling	https://search.ebscohost.com/login.aspx?direct=true&db=rzh&AN=146678596&site=ehost-live		Hindawi Limited	Department of Biomedical Sciences, Faculty of Medicine and Health Sciences, Universiti Putra Malaysia, 43400 UPM Serdang, Selangor Darul Ehsan, Malaysia		Accession Number: 146678596. Language: English. Entry Date: 20201109. Revision Date: 20201109. Publication Type: Article; pictorial; research; systematic review; tables/charts. Journal Subset: Alternative/Complementary Therapies; Biomedical; Europe; Peer Reviewed; UK &amp; Ireland. Special Interest: Evidence-Based Practice. NLM UID: 101215021. RAYYAN-INCLUSION: {"Adamu"=>"Excluded"}
rayyan-756239915	A Review of Plant-Based Therapies for the Treatment of Urinary Tract Infections in Traditional Southern African Medicine.	2021	7		Evidence-based Complementary & Alternative Medicine (eCAM)				2022-01-20	Cock, Ian and Mavuso, Nothando and Van Vuuren, Sandy	https://search.ebscohost.com/login.aspx?direct=true&db=rzh&AN=151663886&site=ehost-live		Hindawi Limited	School of Environment and Science, Griffith University, Brisbane 4111, Australia		Accession Number: 151663886. Language: English. Entry Date: 20210805. Revision Date: 20210805. Publication Type: Article; review; tables/charts. Journal Subset: Alternative/Complementary Therapies; Biomedical; Europe; Peer Reviewed; UK &amp; Ireland. NLM UID: 101215021. RAYYAN-INCLUSION: {"Adamu"=>"Excluded"}
rayyan-756239916	A Systemic Review and Meta-analysis of the Leading Pathogens Causing Neonatal Sepsis in Developing Countries.	2021	6		BioMed Research International				2022-01-20	Zelellw, Desalegne Amare and Dessie, Getenet and Worku Mengesha, Endalkachew and Balew Shiferaw, Melashu and Mela Merhaba, Masresha and Emishaw, Solomon	https://search.ebscohost.com/login.aspx?direct=true&db=rzh&AN=150749115&site=ehost-live		Hindawi Limited	Department of Pediatrics and Child Health Nursing, College of Medicine and Health Sciences, Bahir Dar University, Bahir Dar, Ethiopia		Accession Number: 150749115. Language: English. Entry Date: 20210611. Revision Date: 20210614. Publication Type: Article; meta analysis; research; systematic review; tables/charts. Journal Subset: Biomedical; Peer Reviewed; USA. Special Interest: Evidence-Based Practice. NLM UID: 101600173. RAYYAN-INCLUSION: {"Adamu"=>"Excluded"}
rayyan-756239917	Abstracts and Case Studies for the College of American Pathologists 2020 Annual Meeting (CAP20 Virtual)...October 10-14, 2020	2020	9		Archives of Pathology & Laboratory Medicine	0003-9985	144		e2-e212		https://search.ebscohost.com/login.aspx?direct=true&db=rzh&AN=146154534&site=ehost-live		College of American Pathologists	Northfield, Illinois		Accession Number: 146154534. Language: English. Entry Date: 20201009. Revision Date: 20201009. Publication Type: Abstract; abstract; case study; diagnostic images; pictorial; proceedings; research; tables/charts. Supplement Title: 2020 Supplement. Journal Subset: Allied Health; Biomedical; Peer Reviewed; USA. NLM UID: 7607091. RAYYAN-INCLUSION: {"Adamu"=>"Excluded"}
rayyan-756239918	Antibacterial Activity of Rhodomyrtus tomentosa (Aiton) Hassk. Leaf Extract against Clinical Isolates of Streptococcus pyogenes.	2012	1		Evidence-based Complementary & Alternative Medicine (eCAM)		2012		2022-01-06	Limsuwan, Surasak and Kayser, Oliver and Voravuthikunchai, Supayang Piyawan	https://search.ebscohost.com/login.aspx?direct=true&db=rzh&AN=109655684&site=ehost-live		Hindawi Limited	Faculty of Traditional Thai Medicine and Natural Products Research Center, Faculty of Science, Prince of Songkla University, Hat Yai, Songkhla 90112, Thailand		Accession Number: 109655684. Language: English. Entry Date: 20150923. Revision Date: 20150923. Publication Type: Journal Article. Journal Subset: Alternative/Complementary Therapies; Biomedical; Europe; Peer Reviewed; UK &amp; Ireland. Special Interest: Evidence-Based Practice. NLM UID: 101215021. RAYYAN-INCLUSION: {"Adamu"=>"Excluded"}
rayyan-756239919	Antibacterial, Anticandidal, Phytochemical, and Biological Evaluations of Pellitory Plant.	2020	12		BioMed Research International				2022-01-09	Qadi, Mohammad and Jaradat, Nidal and Al-lahham, Saad and Ali, Iyad and Abualhasan, Murad N and Shraim, Naser and Hussein, Fatima and Issa, Linda and Mousa, Ahmed and Zarour, Abdalraziq and Badrasawi, Amani and Baarah, Aseel M and Al-Omari, Reem	https://search.ebscohost.com/login.aspx?direct=true&db=rzh&AN=147712975&site=ehost-live		Hindawi Limited	Department of Biomedical Sciences, Faculty of Medicine and Health Sciences, An-Najah National University, Nablus, P.O. Box. 7, State of Palestine		Accession Number: 147712975. Language: English. Entry Date: 20201224. Revision Date: 20201224. Publication Type: Article; research; tables/charts. Journal Subset: Biomedical; Peer Reviewed; USA. NLM UID: 101600173. RAYYAN-INCLUSION: {"Adamu"=>"Excluded"}
rayyan-756239920	Antibiotic resistance: Evolution and alternatives.	2016			Canadian Journal of Infection Control		31	3	149-155	Bhandari, Dinesh and Thapa, Pratigya and Thapa, Kabi and Tandukar, Sarmila and Bahadur Sherchand, Jeevan	https://search.ebscohost.com/login.aspx?direct=true&db=rzh&AN=119130147&site=ehost-live		Infection Prevention & Control Canada (IPAC Canada)	Public Health Research Laboratory, Institute of Medicine, Tribhuvan University Teaching Hospital, Maharajgunj, Kathmandu, Nepal		Accession Number: 119130147. Language: English. Entry Date: 20161107. Revision Date: 20190723. Publication Type: Article; review. Journal Subset: Canada; Nursing; Peer Reviewed. NLM UID: 9114581. RAYYAN-INCLUSION: {"Adamu"=>"Excluded"}
rayyan-756239921	Characteristics of war wound infections during the civil war in Croatia.	2010	5		EWMA Journal		10	2	61-69	Huljev, D and Kucisec-Tepes, N	https://search.ebscohost.com/login.aspx?direct=true&db=rzh&AN=105048956&site=ehost-live		European Wound Management Association			Accession Number: 105048956. Language: English. Entry Date: 20100903. Revision Date: 20150818. Publication Type: Journal Article; research; tables/charts. Journal Subset: Biomedical; Continental Europe; Double Blind Peer Reviewed; Editorial Board Reviewed; Europe; Expert Peer Reviewed; Nursing; Peer Reviewed. RAYYAN-INCLUSION: {"Adamu"=>"Excluded"}
rayyan-756239922	ChloS-HRM, a novel assay to identify chloramphenicol-susceptible Escherichia coli and Klebsiella pneumoniae in Malawi.	2019	5		Journal of Antimicrobial Chemotherapy (JAC)		74	5	1212-1217	Williams, Christopher T and Musicha, Patrick and Feasey, Nicholas A and Adams, Emily R and Edwards, Thomas	https://search.ebscohost.com/login.aspx?direct=true&db=rzh&AN=136076743&site=ehost-live		Oxford University Press / USA	Research Centre for Drugs and Diagnostics, Liverpool School of Tropical Medicine, Liverpool, UK		Accession Number: 136076743. Language: English. Entry Date: 20200520. Revision Date: 20210224. Publication Type: journal article; research. Journal Subset: Biomedical; USA. Instrumentation: Clinical Decision Making in Nursing Scale (CDMNS) (Jenkins). Grant Information: MC_PC_15040/MRC_/Medical Research Council/United Kingdom. NLM UID: 7513617. RAYYAN-INCLUSION: {"Adamu"=>"Excluded"}
rayyan-756239923	Clinical Characteristics and Prognosis of Influenza B Virus-Related Hospitalizations in Northern China during the 2017-18 Influenza Season: A Multicenter Case Series.	2019	11		BioMed Research International				2022-01-08	Liu, Danyu and Xu, Jun and Yu, Xuezhong and Tong, Fei and Walline, Joseph and Fu, Yangyang and Zhao, Kun	https://search.ebscohost.com/login.aspx?direct=true&db=rzh&AN=139540794&site=ehost-live		Hindawi Limited	Department of Emergency, Peking Union Medical College Hospital (East), Beijing 100370, China		Accession Number: 139540794. Language: English. Entry Date: 20191111. Revision Date: 20191111. Publication Type: Article; diagnostic images; research; tables/charts. Journal Subset: Biomedical; Peer Reviewed; USA. NLM UID: 101600173. RAYYAN-INCLUSION: {"Adamu"=>"Excluded"}
rayyan-756239924	Colistin, mechanisms and prevalence of resistance.	2015	4		Current Medical Research & Opinion		31	4	707-721	Bialvaei, Abed Zahedi and Samadi Kafil, Hossein	https://search.ebscohost.com/login.aspx?direct=true&db=rzh&AN=109715621&site=ehost-live		Taylor & Francis Ltd	Philadelphia, Pennsylvania		Accession Number: 109715621. Language: English. Entry Date: 20150923. Revision Date: 20151007. Publication Type: journal article. Journal Subset: Biomedical; Blind Peer Reviewed; Editorial Board Reviewed; Europe; Expert Peer Reviewed; Peer Reviewed; UK &amp; Ireland. NLM UID: 0351014. RAYYAN-INCLUSION: {"Adamu"=>"Excluded"}
rayyan-756239925	DD FOOD SAFETY, FOOD BORNE DISEASES, NUTRITION, DIET, OBESITY...16th World Congress on Public Health (WCPH2020), (Virtual Congress), 12-16 October, 2020.	2020	9		European Journal of Public Health	1101-1262	30		v598-v627		https://search.ebscohost.com/login.aspx?direct=true&db=rzh&AN=146388195&site=ehost-live		Oxford University Press / USA			Accession Number: 146388195. Language: English. Entry Date: 20201022. Revision Date: 20210903. Publication Type: Abstract; abstract; proceedings; research. Supplement Title: 2020 Supplement. Journal Subset: Biomedical; Europe; Peer Reviewed; Public Health; UK &amp; Ireland. NLM UID: 9204966. RAYYAN-INCLUSION: {"Adamu"=>"Excluded"}
rayyan-756239926	DK HEALTH THREATS, EMERGENCIES AND PREPAREDNESS...16th World Congress on Public Health (WCPH2020), (virtual congress), 12â€“16 October, 2020.	2020	9		European Journal of Public Health	1101-1262	30		v749-v760		https://search.ebscohost.com/login.aspx?direct=true&db=rzh&AN=146388201&site=ehost-live		Oxford University Press / USA			Accession Number: 146388201. Language: English. Entry Date: 20201022. Revision Date: 20210903. Publication Type: Abstract; abstract; proceedings; research. Supplement Title: 2020 Supplement. Journal Subset: Biomedical; Europe; Peer Reviewed; Public Health; UK &amp; Ireland. NLM UID: 9204966. RAYYAN-INCLUSION: {"Adamu"=>"Excluded"}
rayyan-756239927	DN HOSPITAL HYGIENE (INCLUDING AMR), HEALTHCARE-ASSOCIATED INFECTIONS (HAI)...16th World Congress on Public Health (WCPH2020), (virtual congress), 12â€“16 October, 2020.	2020	9		European Journal of Public Health	1101-1262	30		v787-v799		https://search.ebscohost.com/login.aspx?direct=true&db=rzh&AN=146388204&site=ehost-live		Oxford University Press / USA			Accession Number: 146388204. Language: English. Entry Date: 20201022. Revision Date: 20210903. Publication Type: Abstract; abstract; proceedings; research. Supplement Title: 2020 Supplement. Journal Subset: Biomedical; Europe; Peer Reviewed; Public Health; UK &amp; Ireland. NLM UID: 9204966. RAYYAN-INCLUSION: {"Adamu"=>"Excluded"}
rayyan-756239928	DP INFECTIOUS DISEASES (MALARIA, TB, AIDS)...16th World Congress on Public Health (WCPH2020), (virtual congress), 12â€“16 October, 2020.	2020	9		European Journal of Public Health	1101-1262	30		v832-v848		https://search.ebscohost.com/login.aspx?direct=true&db=rzh&AN=146388206&site=ehost-live		Oxford University Press / USA			Accession Number: 146388206. Language: English. Entry Date: 20201022. Revision Date: 20210903. Publication Type: Abstract; abstract; proceedings; research. Supplement Title: 2020 Supplement. Journal Subset: Biomedical; Europe; Peer Reviewed; Public Health; UK &amp; Ireland. NLM UID: 9204966. RAYYAN-INCLUSION: {"Adamu"=>"Excluded"}
rayyan-756239929	EAP 2019 Congress and Master Course.	2019	11		European Journal of Pediatrics		178	11	1613-1800		https://search.ebscohost.com/login.aspx?direct=true&db=rzh&AN=139866702&site=ehost-live		Springer Nature	, <Blank>		Accession Number: 139866702. Language: English. Entry Date: In Process. Revision Date: 20201102. Publication Type: journal article. Journal Subset: Biomedical; Continental Europe; Europe. NLM UID: 7603873. RAYYAN-INCLUSION: {"Adamu"=>"Excluded"}
rayyan-756239930	EAPS Congress 2016.	2016	11		European Journal of Pediatrics	0340-6199	175	11	1393-1880		https://search.ebscohost.com/login.aspx?direct=true&db=rzh&AN=119576668&site=ehost-live		Springer Nature	, <Blank>		Accession Number: 119576668. Language: English. Entry Date: In Process. Revision Date: 20171101. Publication Type: Abstract. Journal Subset: Biomedical; Continental Europe; Europe. NLM UID: 7603873. RAYYAN-INCLUSION: {"Adamu"=>"Excluded"}
rayyan-756239931	Epidemiology of Pneumococcal Carriage among HIV-Infected Individuals in the Conjugate Vaccine Era: A Study in Southern Ghana.	2019	2		BioMed Research International				2022-01-08	Dayie, Nicholas T K D and Baffuor-Asare, Michael and Labi, Appiah-Korang and Obeng-Nkrumah, Noah and Olayemi, Edeghonghon and Lartey, Margaret and Slotved, Hans-Christian and Donkor, Eric S	https://search.ebscohost.com/login.aspx?direct=true&db=rzh&AN=134683746&site=ehost-live		Hindawi Limited	Dept. of Medical Microbiology, School of Biomedical and Allied Health Sciences University of Ghana, Accra, Ghana		Accession Number: 134683746. Language: English. Entry Date: 20190216. Revision Date: 20190723. Publication Type: Article; research; tables/charts. Journal Subset: Biomedical; Peer Reviewed; USA. NLM UID: 101600173. RAYYAN-INCLUSION: {"Adamu"=>"Excluded"}
rayyan-756239932	Epidemiology of Pneumococcal Infections in the Elderly.	1999	7		Drugs & Aging		15		2022-11-19	Butler, J and Schuchat, A	https://search.ebscohost.com/login.aspx?direct=true&db=rzh&AN=106068058&site=ehost-live		Springer Nature			Accession Number: 106068058. Language: English. Entry Date: 20070101. Revision Date: 20150711. Publication Type: Journal Article. Supplement Title: 1999 Supplement. Journal Subset: Australia &amp; New Zealand; Biomedical; Peer Reviewed. NLM UID: 9102074. RAYYAN-INCLUSION: {"Adamu"=>"Excluded"}
rayyan-756239933	Gaining insight into irrational offâ€label use of vidarabine through analysis of a spontaneous reporting system in China.	2020	12		Journal of Clinical Pharmacy & Therapeutics		45	6	1301-1311	Li, Haona and Deng, Jianxiong and Yu, Peiming and Deng, Lewen and Ren, Xuequn	https://search.ebscohost.com/login.aspx?direct=true&db=rzh&AN=146867153&site=ehost-live		Wiley-Blackwell	Huaihe Hospital of Henan University, Kaifeng, China		Accession Number: 146867153. Language: English. Entry Date: 20201115. Revision Date: 20211201. Publication Type: Article; research; tables/charts. Journal Subset: Biomedical; Europe; Peer Reviewed; UK &amp; Ireland. NLM UID: 8704308. RAYYAN-INCLUSION: {"Adamu"=>"Excluded"}
rayyan-756239934	Guidance for control of infections with carbapenem-resistant or carbapenemase-producing enterobacteriaceae in acute care facilities.	2009	3		MMWR: Morbidity & Mortality Weekly Report		58	10	256-260		https://search.ebscohost.com/login.aspx?direct=true&db=rzh&AN=105486929&site=ehost-live		Centers for Disease Control & Prevention (CDC)	Atlanta, Georgia		Accession Number: 105486929. Corporate Author: Centers for Disease Control and Prevention (CDC). Language: English. Entry Date: 20090403. Revision Date: 20151015. Publication Type: Journal Article. Journal Subset: Biomedical; Public Health; USA. NLM UID: 7802429. RAYYAN-INCLUSION: {"Adamu"=>"Excluded"}
rayyan-756239935	Inter-host Transmission of Carbapenemase-Producing Escherichia coli among Humans and Backyard Animals.	2019	10		Environmental Health Perspectives		127	10	107009-107011	Li, Jiyun and Bi, Zhenwang and Ma, Shizhen and Chen, Baoli and Cai, Chang and He, Junjia and Schwarz, Stefan and Sun, Chengtao and Zhou, Yuqing and Yin, Jia and Hulth, Anette and Wang, Yongqiang and Shen, Zhangqi and Wang, Shaolin and Wu, Congming and Nilsson, Lennart E and Walsh, Timothy R and BÃ¶rjesson, Stefan and Shen, Jianzhong and Sun, Qiang	https://search.ebscohost.com/login.aspx?direct=true&db=rzh&AN=141207717&site=ehost-live		Superintendent of Documents	Beijing Advanced Innovation Center for Food Nutrition and Human Health, College of Veterinary Medicine, China Agricultural University, Beijing, China		Accession Number: 141207717. Language: English. Entry Date: 20200129. Revision Date: 20200201. Publication Type: Article; pictorial; research; tables/charts. Journal Subset: Blind Peer Reviewed; Editorial Board Reviewed; Peer Reviewed; Public Health; USA. Grant Information: This study is funded by the National Natural Science Foundation of China (grants 81361138021, 81861138051, and 81661138002),…
rayyan-756239936	LC-HRMS Profiling and Antidiabetic, Antioxidant, and Antibacterial Activities of Acacia catechu (L.f.) Willd.	2021	8		BioMed Research International				2022-01-16	Aryal, Babita and Adhikari, Bikash and Aryal, Niraj and Bhattarai, Bibek Raj and Khadayat, Karan and Parajuli, Niranjan	https://search.ebscohost.com/login.aspx?direct=true&db=rzh&AN=151914093&site=ehost-live		Hindawi Limited	Biological Chemistry Lab, Central Department of Chemistry, Tribhuvan University, Kirtipur, Kathmandu, Nepal		Accession Number: 151914093. Language: English. Entry Date: 20210818. Revision Date: 20210818. Publication Type: Article; equations &amp; formulas; pictorial; research; tables/charts. Journal Subset: Biomedical; Peer Reviewed; USA. NLM UID: 101600173. RAYYAN-INCLUSION: {"Adamu"=>"Excluded"}
rayyan-756239937	Management of febrile episodes in neutropenic patients: defining the role of meropenem.	1999	2		Disease Management & Health Outcomes		5	2	101-115	Lamb, H and Goa, K	https://search.ebscohost.com/login.aspx?direct=true&db=rzh&AN=106067940&site=ehost-live		Springer Nature			Accession Number: 106067940. Language: English. Entry Date: 20070101. Revision Date: 20150711. Publication Type: Journal Article. Journal Subset: Health Services Administration; Peer Reviewed; USA. NLM UID: 9704215. RAYYAN-INCLUSION: {"Adamu"=>"Excluded"}
rayyan-756239938	Pharmacokinetics of colistin in critically ill patients with multidrug-resistant Gram-negative bacilli infection.	2013	7		European Journal of Clinical Pharmacology		69	7	1429-1436	Karnik, Niteen and Sridharan, Kannan and Jadhav, Sonali and Kadam, Prashant and Naidu, Raghu and Namjoshi, Rahul and Gupta, Vishal and Gore, Mangesh and Surase, Pallavi and Mehta, Preeti and Gogtay, Jaideep and Thatte, Urmila and Gogtay, Nithya	https://search.ebscohost.com/login.aspx?direct=true&db=rzh&AN=104179032&site=ehost-live		Springer Nature	Department of Medicine, Seth GS Medical College & KEM Hospital, Mumbai 400012 India		Accession Number: 104179032. Language: English. Entry Date: 20130618. Revision Date: 20200708. Publication Type: Journal Article; research; tables/charts. Journal Subset: Biomedical; Continental Europe; Europe; Peer Reviewed. Instrumentation: Acute Physiology and Chronic Health Evaluation II (APACHE II). Grant Information: This study was sponsored by Cipla Ltd.. NLM UID: 1256165. RAYYAN-INCLUSION…
rayyan-756239939	POSTER DISPLAYS...11th European Public Health Conference, November 28-December 1, 2018, Ljubljana, Slovenia	2018	11		European Journal of Public Health	1101-1262	28		409-512		https://search.ebscohost.com/login.aspx?direct=true&db=rzh&AN=145292359&site=ehost-live		Oxford University Press / USA			Accession Number: 145292359. Language: English. Entry Date: 20200828. Revision Date: 20200901. Publication Type: Abstract; abstract; case study; proceedings; research. Supplement Title: 2018 Supplement 4. Journal Subset: Biomedical; Europe; Peer Reviewed; Public Health; UK &amp; Ireland. NLM UID: 9204966. RAYYAN-INCLUSION: {"Adamu"=>"Excluded"}
rayyan-756239940	Prevalence and predictors of antibiotic use among children visiting the Emergency Department in a Tertiary Hospital in Malaysia.	2020	5		European Journal of Pediatrics		179	5	743-748	Tham, Daniel Wai Je and Abubakar, Usman and Tangiisuran, Balamurugan	https://search.ebscohost.com/login.aspx?direct=true&db=rzh&AN=142738238&site=ehost-live		Springer Nature	School of Pharmaceutical Sciences, Universiti Sains Malaysia, 11800, George Town, Penang, Malaysia		Accession Number: 142738238. Language: English. Entry Date: 20210120. Revision Date: 20210902. Publication Type: journal article; research; tables/charts. Journal Subset: Biomedical; Continental Europe; Europe. NLM UID: 7603873. RAYYAN-INCLUSION: {"Adamu"=>"Excluded"}
rayyan-756239941	Prevalence and risk factors of healthcare-associated infections in a Moroccan teaching hospital.	2018			Canadian Journal of Infection Control		33	4	216-219	Chiguer, Mahfoud and Alami, Zayneb and Lamti, Sanae and Abda, Naima	https://search.ebscohost.com/login.aspx?direct=true&db=rzh&AN=135558148&site=ehost-live		Infection Prevention & Control Canada (IPAC Canada)	Department of Pharmacy and Clinical Pharmacology, Mohammed VI University Hospital, Oujda, Morocco		Accession Number: 135558148. Language: English. Entry Date: 20190329. Revision Date: 20191106. Publication Type: Article; research; tables/charts. Journal Subset: Canada; Nursing; Peer Reviewed. NLM UID: 9114581. RAYYAN-INCLUSION: {"Adamu"=>"Excluded"}
rayyan-756239942	Prevalence and Traits of Mobile Colistin Resistance Gene Harbouring Isolates from Different Ecosystems in Africa.	2021	1		BioMed Research International				2022-01-20	Anyanwu, Madubuike Umunna and Okpala, Charles Odilichukwu R and Chah, Kennedy Foinkfu and Shoyinka, Vincent Shodeinde	https://search.ebscohost.com/login.aspx?direct=true&db=rzh&AN=148281434&site=ehost-live		Hindawi Limited	Department of Veterinary Pathology and Microbiology, University of Nigeria, Nsukka 400001, Nigeria		Accession Number: 148281434. Language: English. Entry Date: 20210128. Revision Date: 20210128. Publication Type: Article; pictorial; review; tables/charts. Journal Subset: Biomedical; Peer Reviewed; USA. NLM UID: 101600173. RAYYAN-INCLUSION: {"Adamu"=>"Excluded"}
rayyan-756239943	Prevalence of Urinary Tract Infection and Its Associated Factors among Pregnant Women in Ethiopia: A Systematic Review and Meta-Analysis.	2021	12		BioMed Research International				2022-01-12	Getaneh, Temesgen and Negesse, Ayenew and Dessie, Getenet and Desta, Melaku and Tigabu, Agimasie	https://search.ebscohost.com/login.aspx?direct=true&db=rzh&AN=153903172&site=ehost-live		Hindawi Limited	Department of Midwifery, College of Health Science, Debre Markos University, Debre Markos, Ethiopia		Accession Number: 153903172. Language: English. Entry Date: In Process. Revision Date: 20211203. Publication Type: Article. Journal Subset: Biomedical; Peer Reviewed; USA. NLM UID: 101600173. RAYYAN-INCLUSION: {"Adamu"=>"Excluded"}
rayyan-756239944	Resistant Gram-Negative Bacteria and Diagnostic Point-of-Care Options for the Field Setting during Military Operations.	2018	6		BioMed Research International		2018		2022-01-09	Frickmann, Hagen and Podbielski, Andreas and Kreikemeyer, Bernd	https://search.ebscohost.com/login.aspx?direct=true&db=rzh&AN=130114092&site=ehost-live		Hindawi Limited	Department of Microbiology and Hospital Hygiene, Bundeswehr Hospital Hamburg, Bernhard Nocht Str. 74, 20359 Hamburg, Germany		Accession Number: 130114092. Language: English. Entry Date: 20180614. Revision Date: 20180614. Publication Type: Article; review; tables/charts. Journal Subset: Biomedical; Peer Reviewed; USA. NLM UID: 101600173. RAYYAN-INCLUSION: {"Adamu"=>"Excluded"}
rayyan-756239945	Thailand's national strategic plan on antimicrobial resistance: progress and challenges.	2021	9		Bulletin of the World Health Organization		99	9	661-673	Sumpradit, Nithima and Wongkongkathep, Suriya and Malathum, Kumthorn and Janejai, Noppavan and Paveenkittiporn, Wantana and Yingyong, Thitipong and Chuxnum, Teerasak and Vijitleela, Amornrat and Boonyarit, Phairam and Akaleephan, Chutima and Manosuthi, Weerawat and Thienthong, Varaporn and Srinha, Julaporn and Wongsrichai, Supaporn and Laoprasert, Thitiporn and Athipunyakom, Pornpimon and Kriengc…	https://search.ebscohost.com/login.aspx?direct=true&db=rzh&AN=152221839&site=ehost-live		World Health Organization	Food and Drug Administration, Ministry of Public Health, 88/24 Tiwanon Road, Mueng District, Nonthaburi, Thailand 11000		Accession Number: 152221839. Language: English. Entry Date: 20210906. Revision Date: 20210906. Publication Type: Article; tables/charts. Journal Subset: Biomedical; Continental Europe; Europe; Peer Reviewed; Public Health. NLM UID: 7507052. RAYYAN-INCLUSION: {"Adamu"=>"Excluded"}
rayyan-756239946	WHS 2020 Abstracts: 32nd Annual Meeting of the Wound Healing Society SAWCâ€Spring/WHS Meeting...32nd Annual Meeting of the Wound Healing SocietySAWC-Spring/WHS Meeting	2020	7		Wound Repair & Regeneration	1067-1927	28		S2-S74		https://search.ebscohost.com/login.aspx?direct=true&db=rzh&AN=144579257&site=ehost-live		Wiley-Blackwell	Malden, Massachusetts		Accession Number: 144579257. Language: English. Entry Date: 20200722. Revision Date: 20210702. Publication Type: Abstract; proceedings. Supplement Title: Jul2020 Supplement S1. Journal Subset: Biomedical; Peer Reviewed; USA. NLM UID: 9310939. RAYYAN-INCLUSION: {"Adamu"=>"Excluded"}
rayyan-756239947	10TH EUROPEAN PUBLIC HEALTH CONFERENCE...10th European Public Health (EPH) Conference, 1 - 4 November 2017 in Stockholm, Sweden	2017	11		European Journal of Public Health	1101-1262	27		1-529		https://search.ebscohost.com/login.aspx?direct=true&db=rzh&AN=128635453&site=ehost-live		Oxford University Press / USA			Accession Number: 128635453. Language: English. Entry Date: 20180327. Revision Date: 20210929. Publication Type: Abstract; abstract; proceedings; research. Supplement Title: 2017 Suppl 3. Journal Subset: Biomedical; Europe; Peer Reviewed; Public Health; UK &amp; Ireland. NLM UID: 9204966. RAYYAN-INCLUSION: {"Adamu"=>"Excluded"}
rayyan-756239948	2017 Oncology Nursing Society Annual Congress Podium and Poster Abstracts.	2017	3		Oncology Nursing Forum		44	2	1-215		https://search.ebscohost.com/login.aspx?direct=true&db=rzh&AN=140411869&site=ehost-live		Oncology Nursing Society	Pittsburgh, Pennsylvania		Accession Number: 140411869. Language: English. Entry Date: 20170227. Revision Date: 20191230. Publication Type: Article. Journal Subset: Core Nursing; Double Blind Peer Reviewed; Editorial Board Reviewed; Expert Peer Reviewed; Nursing; Peer Reviewed; USA. NLM UID: 7809033. RAYYAN-INCLUSION: {"Adamu"=>"Excluded"}
rayyan-756239949	25.I. Skills building seminar: Utilizing document review and content analysis for monitoring public health initiatives...16th World Congress on Public Health (WCPH2020), (virtual congress), 12â€“16 October, 2020	2020	9		European Journal of Public Health	1101-1262	30		v444-v445		https://search.ebscohost.com/login.aspx?direct=true&db=rzh&AN=146388144&site=ehost-live		Oxford University Press / USA			Accession Number: 146388144. Language: English. Entry Date: 20201022. Revision Date: 20210903. Publication Type: Proceeding; abstract; proceedings. Supplement Title: 2020 Supplement. Journal Subset: Biomedical; Europe; Peer Reviewed; Public Health; UK &amp; Ireland. NLM UID: 9204966. RAYYAN-INCLUSION: {"Adamu"=>"Excluded"}
rayyan-756239950	28th Annual Meeting of the Wound Healing Society, SAWC-Spring/WHS Joint Meeting: Georgia World Congress Center, Atlanta, Georgia, USA, April 13-17, 2016.	2016	3		Wound Repair & Regeneration		24	2	A1-A34		https://search.ebscohost.com/login.aspx?direct=true&db=rzh&AN=114817067&site=ehost-live		Wiley-Blackwell	Malden, Massachusetts		Accession Number: 114817067. Language: English. Entry Date: 20160502. Revision Date: 20190603. Publication Type: Article; abstract; proceedings. Journal Subset: Biomedical; Peer Reviewed; USA. NLM UID: 9310939. RAYYAN-INCLUSION: {"Adamu"=>"Excluded"}
rayyan-756239951	29th Annual Meeting of the Wound Healing Society, SAWC-Spring/WHS Joint Meeting: San Diego Convention Center, San Diego, California, USA, April 5-9, 2017.	2017	7		Wound Repair & Regeneration		25	4	A1-A47		https://search.ebscohost.com/login.aspx?direct=true&db=rzh&AN=126261526&site=ehost-live		Wiley-Blackwell	Malden, Massachusetts		Accession Number: 126261526. Language: English. Entry Date: 20171120. Revision Date: 20180709. Publication Type: Article; abstract; proceedings. Journal Subset: Biomedical; Peer Reviewed; USA. NLM UID: 9310939. RAYYAN-INCLUSION: {"Adamu"=>"Excluded"}
rayyan-756239952	8TH EUROPEAN PUBLIC HEALTH CONFERENCE.	2015	10		European Journal of Public Health	1101-1262	25		2-476	Ricciardi, Walter and Signorelli, Carlo and Paget, Dineke Zeegers	https://search.ebscohost.com/login.aspx?direct=true&db=rzh&AN=110412262&site=ehost-live		Oxford University Press / USA			Accession Number: 110412262. Language: English. Entry Date: 20151021. Revision Date: 20161003. Publication Type: Abstract; abstract; pictorial; proceedings. Supplement Title: 2015 Supplement. Journal Subset: Biomedical; Europe; Peer Reviewed; Public Health; UK &amp; Ireland. NLM UID: 9204966. RAYYAN-INCLUSION: {"Adamu"=>"Excluded"}
rayyan-756239953	9th European Public Health Conference: Parallel Sessions.	2016	11		European Journal of Public Health	1101-1262	26		4-495		https://search.ebscohost.com/login.aspx?direct=true&db=rzh&AN=119396960&site=ehost-live		Oxford University Press / USA			Accession Number: 119396960. Language: English. Entry Date: 20161115. Revision Date: 20180920. Publication Type: Abstract; abstract; proceedings; research. Supplement Title: 2016 Supplement. Journal Subset: Biomedical; Europe; Peer Reviewed; Public Health; UK &amp; Ireland. NLM UID: 9204966. RAYYAN-INCLUSION: {"Adamu"=>"Excluded"}
rayyan-756239954	Abstracts and Case Studies From the College of American Pathologists 2016 Annual Meeting (CAP16).	2016	9		Archives of Pathology & Laboratory Medicine	0003-9985	140	9	e3-e244		https://search.ebscohost.com/login.aspx?direct=true&db=rzh&AN=117888265&site=ehost-live		College of American Pathologists	Northfield, Illinois		Accession Number: 117888265. Language: English. Entry Date: 20160911. Revision Date: 20160911. Publication Type: Proceeding; abstract; proceedings. Journal Subset: Allied Health; Biomedical; Peer Reviewed; USA. NLM UID: 7607091. RAYYAN-INCLUSION: {"Adamu"=>"Excluded"}
rayyan-756239955	Abstracts and Case Studies From the College of American Pathologists 2017 Annual Meeting (CAP17).	2017	9		Archives of Pathology & Laboratory Medicine	0003-9985	141	9	e2-e192		https://search.ebscohost.com/login.aspx?direct=true&db=rzh&AN=124995256&site=ehost-live		College of American Pathologists	Northfield, Illinois		Accession Number: 124995256. Language: English. Entry Date: 20170909. Revision Date: 20190603. Publication Type: Abstract; abstract; proceedings; research. Journal Subset: Allied Health; Biomedical; Peer Reviewed; USA. Special Interest: Laboratory Diagnosis. NLM UID: 7607091. RAYYAN-INCLUSION: {"Adamu"=>"Excluded"}
rayyan-756239956	Abstracts of the 2014 International MASCC/ISOO Symposium, June 26-28, 2014, Miami, Florida.	2014	6		Supportive Care in Cancer	0941-4355	22		1-238		https://search.ebscohost.com/login.aspx?direct=true&db=rzh&AN=109752223&site=ehost-live		Springer Nature	, <Blank>		Accession Number: 109752223. Language: English. Entry Date: 20150626. Revision Date: 20180302. Publication Type: Article. Supplement Title: Jun2014 Supplement. Journal Subset: Biomedical; Continental Europe; Double Blind Peer Reviewed; Editorial Board Reviewed; Europe; Expert Peer Reviewed; Peer Reviewed. Special Interest: Oncologic Care. NLM UID: 9302957. RAYYAN-INCLUSION: {"Adamu"=>"Excluded"}
rayyan-756239957	Abstracts of the MASCC/ISOO 2015 Annual Meeting [corrected].	2015	4		Supportive Care in Cancer		23		1-388		https://search.ebscohost.com/login.aspx?direct=true&db=rzh&AN=109737838&site=ehost-live		Springer Nature	, <Blank>		Accession Number: 109737838. Language: English. Entry Date: 20150923. Revision Date: 20210110. Publication Type: journal article. Supplement Title: Apr2015 Supplement. Journal Subset: Biomedical; Continental Europe; Double Blind Peer Reviewed; Editorial Board Reviewed; Europe; Expert Peer Reviewed; Peer Reviewed. Special Interest: Oncologic Care. Grant Information: MCCC-RP-11-A12566/MCCC_/Marie C…
rayyan-756239958	Abstracts of the MASCC/ISOO Annual Meeting 2018.	2018	6		Supportive Care in Cancer		26		39-364		https://search.ebscohost.com/login.aspx?direct=true&db=rzh&AN=129409568&site=ehost-live		Springer Nature	, <Blank>		Accession Number: 129409568. Language: English. Entry Date: 20181221. Revision Date: 20200325. Publication Type: journal article. Supplement Title: Jun2018 Supplement. Journal Subset: Biomedical; Continental Europe; Double Blind Peer Reviewed; Editorial Board Reviewed; Europe; Expert Peer Reviewed; Peer Reviewed. NLM UID: 9302957. RAYYAN-INCLUSION: {"Adamu"=>"Excluded"}
rayyan-756239959	Adapting environmental surveillance for polio to the need to track antimicrobial resistance.	2021	3		Bulletin of the World Health Organization		99	3	239-240	Ã…rdal, Christine and McAdams, David and Wester, Astrid Louise and MÃ¸gedal, Sigrun	https://search.ebscohost.com/login.aspx?direct=true&db=rzh&AN=148995343&site=ehost-live		World Health Organization	Antimicrobial Resistance Centre, Norwegian Institute of Public Health, Postboks 222 SkÃ¸yen, 0213 Oslo, Norway		Accession Number: 148995343. Language: English. Entry Date: 20210305. Revision Date: 20210310. Publication Type: Article. Journal Subset: Biomedical; Continental Europe; Europe; Peer Reviewed; Public Health. NLM UID: 7507052. RAYYAN-INCLUSION: {"Adamu"=>"Excluded"}
rayyan-756239960	Advancing Antimicrobial Stewardship in Outpatient Dialysis Centers Using the Positive Deviance Process.	2019	9		Nephrology Nursing Journal		46	5	511-518	Lindberg, Claire M and Lindberg, Curt C and Dâ€™Agata, Erika M C and Esposito, Brandi and Downham, Gemma	https://search.ebscohost.com/login.aspx?direct=true&db=rzh&AN=138924677&site=ehost-live		American Nephrology Nurses' Association	Family Nurse Practitioner, Morrisville Family Health Care, Morrisville, VT		Accession Number: 138924677. Language: English. Entry Date: 20191005. Revision Date: 20211110. Publication Type: Article; CEU; research; tables/charts. Journal Subset: Core Nursing; Double Blind Peer Reviewed; Editorial Board Reviewed; Expert Peer Reviewed; Nursing; Peer Reviewed; USA. NLM UID: 100909377. RAYYAN-INCLUSION: {"Adamu"=>"Excluded"}
rayyan-756239961	Analysis of antibiotic utilization and bacterial resistance changes in a surgical clinic of Clinical Centre, Nis.	2012	2		Journal of Clinical Pharmacy & Therapeutics		37	1	32-36	Velickovic-Radovanovic, R and Petrovic, J and Kocic, B and Antic, S and Mitic, R	https://search.ebscohost.com/login.aspx?direct=true&db=rzh&AN=104506453&site=ehost-live		Wiley-Blackwell	Faculty of Medicine, Department of Pharmacy, University of NiÅ¡, NiÅ¡; Clinical Centre, Department of Pharmacotherapy, NiÅ¡		Accession Number: 104506453. Language: English. Entry Date: 20120704. Revision Date: 20200708. Publication Type: Journal Article; research; tables/charts. Journal Subset: Biomedical; Europe; Peer Reviewed; UK &amp; Ireland. Special Interest: Perioperative Care. NLM UID: 8704308. RAYYAN-INCLUSION: {"Adamu"=>"Excluded"}
rayyan-756239962	Cefepime vs. cefoperazone/sulbactam in combination with amikacin as empirical antibiotic therapy in febrile neutropenia.	2018	11		Supportive Care in Cancer		26	11	3899-3908	Ponraj, M and Dubashi, Biswajit and Kayal, S and Cyriac, S L and Pattnaik, Jogamaya and Ranjith, K and Pillai, Unni S and Jadhav, Naresh and Matta, Kiran K and Singh, Jagdeep and Jaffa, Esha and Prakash, Bhanu and Harish, B H	https://search.ebscohost.com/login.aspx?direct=true&db=rzh&AN=132002185&site=ehost-live		Springer Nature	Department of Medical Oncology, Regional Cancer Centre, Jawaharlal Institute of Postgraduate Medical Education and Research (JIPMER), Dhanvantari Nagar, 605006, Pondicherry, India		Accession Number: 132002185. Language: English. Entry Date: In Process. Revision Date: 20191101. Publication Type: journal article; research; randomized controlled trial. Journal Subset: Biomedical; Continental Europe; Double Blind Peer Reviewed; Editorial Board Reviewed; Europe; Expert Peer Reviewed; Peer Reviewed. Special Interest: Evidence-Based Practice. Instrumentation: Children's Depression…
rayyan-756239963	ChoK-ing the Pathogenic Bacteria: Potential of Human Choline Kinase Inhibitors as Antimicrobial Agents.	2020	7		BioMed Research International				2022-01-14	Khalifa, Moad and Few, Ling Ling and See Too, Wei Cun	https://search.ebscohost.com/login.aspx?direct=true&db=rzh&AN=144503263&site=ehost-live		Hindawi Limited	School of Health Sciences, Health Campus, Universiti Sains Malaysia, 16150 Kubang Kerian, Kelantan, Malaysia		Accession Number: 144503263. Language: English. Entry Date: 20200716. Revision Date: 20200716. Publication Type: Article; review; tables/charts. Journal Subset: Biomedical; Peer Reviewed; USA. NLM UID: 101600173. RAYYAN-INCLUSION: {"Adamu"=>"Excluded"}
rayyan-756239964	Clinical and economic outcomes of a prospective antimicrobial stewardship program.	2012	9		American Journal of Health-System Pharmacy		69	17	1500-1508	Nowak, Michael A and Nelson, Robert E and Breidenbach, Jesse L and Thompson, Paul A and Carson, Paul J	https://search.ebscohost.com/login.aspx?direct=true&db=rzh&AN=104496636&site=ehost-live		Oxford University Press / USA	Assistant Professor of Clinical Science, College of Pharmacy, California Northstate University, Rancho Cordova; (At the time of Writing), Pharmacy Practice Resident, Sanford Medical Center, Fardo, ND		Accession Number: 104496636. Language: English. Entry Date: 20120823. Revision Date: 20200708. Publication Type: Journal Article; research; tables/charts. Journal Subset: Biomedical; Blind Peer Reviewed; Peer Reviewed; USA. Special Interest: Public Health; Quality Assurance. NLM UID: 9503023. RAYYAN-INCLUSION: {"Adamu"=>"Excluded"}
rayyan-756239965	Comparative analysis of the bacterial flora of vegetables collected directly from farms and from supermarkets in Germany.	2011	6		International Journal of Environmental Health Research		21	3	161-172	Schwaiger, Karin and Helmke, Katharina and Holzel, Christina Susanne and Bauer, Johann	https://search.ebscohost.com/login.aspx?direct=true&db=rzh&AN=104708088&site=ehost-live		Taylor & Francis Ltd	Technische Universitat Munchen, Chair of Animal Hygiene, Freising, Germany		Accession Number: 104708088. Language: English. Entry Date: 20110617. Revision Date: 20200708. Publication Type: Journal Article; research; tables/charts. Journal Subset: Biomedical; Europe; Peer Reviewed; Public Health; UK &amp; Ireland. NLM UID: 9106628. RAYYAN-INCLUSION: {"Adamu"=>"Excluded"}
rayyan-756239966	Comparison between the Effects of Oral and Intramuscular Administration of Shinâ€™iseihaito (Xinyiqingfeitang) in a Streptococcus pyogenes-Induced Murine Sinusitis Model.	2018	5		Evidence-based Complementary & Alternative Medicine (eCAM)		2018		2022-01-08	Minami, Masaaki and Konishi, Toru and Takase, Hiroshi and Makino, Toshiaki	https://search.ebscohost.com/login.aspx?direct=true&db=rzh&AN=129397126&site=ehost-live		Hindawi Limited	Department of Bacteriology, Graduate School of Medical Sciences, Nagoya City University, 1 Kawasumi, Mizuho-ku, Nagoya, Japan		Accession Number: 129397126. Language: English. Entry Date: 20180507. Revision Date: 20181227. Publication Type: Article; pictorial; research; tables/charts. Journal Subset: Alternative/Complementary Therapies; Biomedical; Europe; Peer Reviewed; UK &amp; Ireland. NLM UID: 101215021. RAYYAN-INCLUSION: {"Adamu"=>"Excluded"}
rayyan-756239967	Comparison of the Antibacterial Efficacy of Commiphora molmol and Sodium Hypochlorite as Root Canal Irrigants against Enterococcus faecalis and Fusobacterium nucleatum.	2019	7		Evidence-based Complementary & Alternative Medicine (eCAM)				2022-01-06	Al-Madi, Ebtissam M and Almohaimede, Amal A and Al-Obaida, Mohammad I and Awaad, Amani S	https://search.ebscohost.com/login.aspx?direct=true&db=rzh&AN=137353256&site=ehost-live		Hindawi Limited	Department of Restorative Dental Sciences, College of Dentistry, King Saud University, P.O. Box 60169, Riyadh 11545, Saudi Arabia		Accession Number: 137353256. Language: English. Entry Date: 20190709. Revision Date: 20190718. Publication Type: Article; clinical trial; research; tables/charts. Journal Subset: Alternative/Complementary Therapies; Biomedical; Europe; Peer Reviewed; UK &amp; Ireland. NLM UID: 101215021. RAYYAN-INCLUSION: {"Adamu"=>"Excluded"}
rayyan-756239968	Complex determinants of inappropriate use of antibiotics.	2018	2		Bulletin of the World Health Organization		96	2	141-144	Tangcharoensathien, Viroj and Chanvatik, Sunicha and Sommanustweechai, Angkana	https://search.ebscohost.com/login.aspx?direct=true&db=rzh&AN=132310765&site=ehost-live		World Health Organization	International Health Policy Program, Ministry of Public Health, Nonthaburi 11000, Thailand		Accession Number: 132310765. Language: English. Entry Date: 20181015. Revision Date: 20190712. Publication Type: Article; tables/charts. Journal Subset: Biomedical; Continental Europe; Europe; Peer Reviewed; Public Health. NLM UID: 7507052. RAYYAN-INCLUSION: {"Adamu"=>"Excluded"}
rayyan-756239969	EAP 2017 Congress and MasterCourse : October 12-15, 2017 Ljubljana, Slovenia.	2017	11		European Journal of Pediatrics		176	11	1445-1558		https://search.ebscohost.com/login.aspx?direct=true&db=rzh&AN=125924032&site=ehost-live		Springer Nature	, <Blank>		Accession Number: 125924032. Language: English. Entry Date: In Process. Revision Date: 20191111. Publication Type: journal article. Journal Subset: Biomedical; Continental Europe; Europe. NLM UID: 7603873. RAYYAN-INCLUSION: {"Adamu"=>"Excluded"}
rayyan-756239970	ECTES-Abstracts 2017...18th European Congress of Trauma and Emergency Surgery, May 7-9, 2017, Bucharest, Romania	2017	5		European Journal of Trauma & Emergency Surgery		43		1-277		https://search.ebscohost.com/login.aspx?direct=true&db=rzh&AN=122834672&site=ehost-live		Springer Nature	, <Blank>		Accession Number: 122834672. Language: English. Entry Date: 20170506. Revision Date: 20180502. Publication Type: Article; abstract; proceedings; research; tables/charts. Supplement Title: May2017 Supplement 1. Journal Subset: Biomedical; Continental Europe; Double Blind Peer Reviewed; Editorial Board Reviewed; Europe; Expert Peer Reviewed; Peer Reviewed. RAYYAN-INCLUSION: {"Adamu"=>"Excluded"}
rayyan-756239971	Effects of Natural Products on Bacterial Communication and Network-Quorum Sensing.	2020	5		BioMed Research International				2022-01-10	Yang, Min and Meng, Fanying and Gu, Wen and Li, Fengjiao and Tao, Yating and Zhang, Zhengyang and Zhang, Fan and Yang, Xingxin and Li, Jingping and Yu, Jie	https://search.ebscohost.com/login.aspx?direct=true&db=rzh&AN=143456076&site=ehost-live		Hindawi Limited	College of Pharmaceutical Science, Yunnan University of Chinese Medicine, 1076 Yuhua Road, Chenggong District, Kunming, Yunnan Province, China		Accession Number: 143456076. Language: English. Entry Date: 20200530. Revision Date: 20200530. Publication Type: Article; pictorial; review; tables/charts. Journal Subset: Biomedical; Peer Reviewed; USA. NLM UID: 101600173. RAYYAN-INCLUSION: {"Adamu"=>"Excluded"}
rayyan-756239972	Efficacy of Lianhua Qingwen Compared with Conventional Drugs in the Treatment of Common Pneumonia and COVID-19 Pneumonia: A Meta-Analysis.	2020	9		Evidence-based Complementary & Alternative Medicine (eCAM)				2022-01-15	Hu, Caiyun and Liang, Mingming and Gong, Fengfeng and He, Bin and Zhao, Dongdong and Zhang, Guoliang	https://search.ebscohost.com/login.aspx?direct=true&db=rzh&AN=145932412&site=ehost-live		Hindawi Limited	Department of Scientific Research, The First Affiliated Hospital of Anhui University of Traditional Chinese Medicine, 117 Meishan Road, Hefei, Anhui, China		Accession Number: 145932412. Language: English. Entry Date: 20201008. Revision Date: 20201008. Publication Type: Article; meta analysis; research; systematic review; tables/charts. Journal Subset: Alternative/Complementary Therapies; Biomedical; Europe; Peer Reviewed; UK &amp; Ireland. Special Interest: Evidence-Based Practice. NLM UID: 101215021. RAYYAN-INCLUSION: {"Adamu"=>"Excluded"}
rayyan-756239973	Guidelines for preventing health-care-associated pneumonia, 2003: recommendations of CDC and the Healthcare Infection Control Practices Advisory Committee.	2004	3		MMWR: Morbidity & Mortality Weekly Report		53		1936-01-01	OC, Tablan and LJ, Anderson and Besser, R and Bridges, C and Hajjeh, R	https://search.ebscohost.com/login.aspx?direct=true&db=rzh&AN=106762141&site=ehost-live		Centers for Disease Control & Prevention (CDC)	Division of Healthcare Quality Promotion, National Center for Infectious Diseases		Accession Number: 106762141. Corporate Author: US Department of Health and Human Services. Centers for Disease Control and Prevention. Language: English. Entry Date: 20040806. Revision Date: 20151016. Publication Type: Journal Article; practice guidelines; tables/charts. Journal Subset: Biomedical; Public Health; USA. NLM UID: 7802429. RAYYAN-INCLUSION: {"Adamu"=>"Excluded"}
rayyan-756239974	Hospital surveillance predicts community pneumococcal antibiotic resistance in Vietnam.	2020	10		Journal of Antimicrobial Chemotherapy (JAC)		75	10	2902-2906	Dai, V T T and Beissbarth, J and Thanh, P V and Hoan, P T and Thuy, H N L and Huu, T N and Bright, K and Satzke, C and Mulholland, E K and Temple, B and Smith-Vaughan, H C	https://search.ebscohost.com/login.aspx?direct=true&db=rzh&AN=145986666&site=ehost-live		Oxford University Press / USA	Department of Microbiology and Immunology, Pasteur Institute of Ho Chi Minh City , Ho Chi Minh City, Vietnam		Accession Number: 145986666. Language: English. Entry Date: 20210305. Revision Date: 20211013. Publication Type: journal article; research; tables/charts. Journal Subset: Biomedical; USA. NLM UID: 7513617. RAYYAN-INCLUSION: {"Adamu"=>"Excluded"}
rayyan-756239975	Implementation of a carbapenemase producing enterobacterioceae control program at a tertiary care hospital.	2016			Canadian Journal of Infection Control		31	2	113-116	Gambeta, Kasey and Muller, Matthew P	https://search.ebscohost.com/login.aspx?direct=true&db=rzh&AN=117640163&site=ehost-live		Infection Prevention & Control Canada (IPAC Canada)	Infection Prevention and Control Service, St. Michael's Hospital, Toronto, Ontario, Canada		Accession Number: 117640163. Language: English. Entry Date: 20180427. Revision Date: 20180427. Publication Type: Article; research; tables/charts. Journal Subset: Canada; Nursing; Peer Reviewed. NLM UID: 9114581. RAYYAN-INCLUSION: {"Adamu"=>"Excluded"}
rayyan-756239976	In Vitro Wound Healing Potential of Stem Extract of Alternanthera sessilis.	2018	2		Evidence-based Complementary & Alternative Medicine (eCAM)		2018		2022-01-13	Muniandy, Katyakyini and Gothai, Sivapragasam and Tan, Woan Sean and Kumar, S Suresh and Mohd Esa, Norhaizan and Chandramohan, Govindasamy and Al-Numair, Khalid S and Arulselvan, Palanisamy	https://search.ebscohost.com/login.aspx?direct=true&db=rzh&AN=128079632&site=ehost-live		Hindawi Limited	Laboratory of Vaccines and Immunotherapeutics, Institute of Bioscience, Universiti Putra Malaysia, Serdang 43400, Selangor, Malaysia		Accession Number: 128079632. Language: English. Entry Date: 20180305. Revision Date: 20180305. Publication Type: Article; equations &amp; formulas; pictorial; research; tables/charts. Journal Subset: Alternative/Complementary Therapies; Biomedical; Europe; Peer Reviewed; UK &amp; Ireland. NLM UID: 101215021. RAYYAN-INCLUSION: {"Adamu"=>"Excluded"}
rayyan-756239977	Lupinus mutabilis Edible Beans Protect against Bacterial Infection in Uroepithelial Cells.	2018	12		Evidence-based Complementary & Alternative Medicine (eCAM)				2022-01-08	Kamolvit, Witchuda and NilsÃ©n, Vera and Zambrana, Silvia and Mohanty, Soumitra and Gonzales, Eduardo and Ã–stenson, Claes-GÃ¶ran and Brauner, Annelie	https://search.ebscohost.com/login.aspx?direct=true&db=rzh&AN=133577429&site=ehost-live		Hindawi Limited	Department of Microbiology, Tumor and Cell Biology, Division of Clinical Microbiology, Karolinska Institutet and Karolinska University Hospital, 17176 Stockholm, Sweden		Accession Number: 133577429. Language: English. Entry Date: 20181221. Revision Date: 20181228. Publication Type: Article; pictorial; research; tables/charts. Journal Subset: Alternative/Complementary Therapies; Biomedical; Europe; Peer Reviewed; UK &amp; Ireland. NLM UID: 101215021. RAYYAN-INCLUSION: {"Adamu"=>"Excluded"}
rayyan-756239978	Medicinal honey in clinical practice: viable alternative or useful adjunct in wound care management?	2019	6		British Journal of Nursing		28	12	S23-S30	Shan, Yaso	https://search.ebscohost.com/login.aspx?direct=true&db=rzh&AN=137184537&site=ehost-live		Mark Allen Holdings Limited	Medical Herbalist and Lecturer, Vinings Natural Health Centre, Haywards Heath		Accession Number: 137184537. Language: English. Entry Date: 20190629. Revision Date: 20200310. Publication Type: Article; review; tables/charts. Journal Subset: Core Nursing; Double Blind Peer Reviewed; Editorial Board Reviewed; Europe; Expert Peer Reviewed; Nursing; Peer Reviewed; UK &amp; Ireland. NLM UID: 9212059. RAYYAN-INCLUSION: {"Adamu"=>"Excluded"}
rayyan-756239979	Nasopharyngeal carriage of Streptococcus pneumoniae in healthy Turkish children after the addition of PCV7 to the national vaccine schedule.	2014	3		European Journal of Pediatrics		173	3	313-320	Ozdemir, Halil and CiftÃ§i, Ergin and Durmaz, Riza and GÃ¼riz, Haluk and Aysev, Ahmet Derya and Karbuz, Adem and GÃ¶kdemir, Refik and Acar, BÃ¼lent and Nar Ã–tgÃ¼n, Selin and Ertek, Mustafa and KÃ¶se, Serdal Kenan and Ince, Erdal and Durmaz, RÄ±za	https://search.ebscohost.com/login.aspx?direct=true&db=rzh&AN=103811330&site=ehost-live		Springer Nature	Department of Pediatric Infectious Disease, Ankara University Medical School, Dikimevi, Ankara, 06100, Turkey, doktorhalil@gmail.com.		Accession Number: 103811330. Language: English. Entry Date: 20150206. Revision Date: 20211029. Publication Type: journal article; research. Journal Subset: Biomedical; Continental Europe; Europe. Special Interest: Pediatric Care. NLM UID: 7603873. RAYYAN-INCLUSION: {"Adamu"=>"Excluded"}
rayyan-756239980	Oral presentations: abstracts.	2012	12		European Journal of Public Health		22		10-125		https://search.ebscohost.com/login.aspx?direct=true&db=rzh&AN=104157760&site=ehost-live		Oxford University Press / USA			Accession Number: 104157760. Language: English. Entry Date: 20131118. Revision Date: 20200708. Publication Type: Journal Article; abstract; research. Journal Subset: Biomedical; Europe; Peer Reviewed; Public Health; UK &amp; Ireland. Special Interest: Public Health. NLM UID: 9204966. RAYYAN-INCLUSION: {"Adamu"=>"Excluded"}
rayyan-756239981	Otitis Externa: Investigation and Evidence-Based Treatment.	2019	3		Deutsches Aerzteblatt International		116	13	224-234	Wiegand, Susanne and Berner, Reinhard and Schneider, Antonius and Lundershausen, Ellen and Dietz, Andreas	https://search.ebscohost.com/login.aspx?direct=true&db=rzh&AN=136273888&site=ehost-live		Deutscher Aerzte-Verlag GmbH	Department of Otorhinolaryngology, Head and Neck Surgery, University Hospital Leipzig		Accession Number: 136273888. Language: English. Entry Date: In Process. Revision Date: 20200714. Publication Type: Article. Journal Subset: Biomedical; Blind Peer Reviewed; Continental Europe; Editorial Board Reviewed; Europe; Expert Peer Reviewed; Peer Reviewed. RAYYAN-INCLUSION: {"Adamu"=>"Excluded"}
rayyan-756239982	Outcome of Critically Ill Subjects With Tuberculosis: Systematic Review and Meta-Analysis.	2018	12		Respiratory Care		63	12	1541-1554	Muthu, Valliappan and Agarwal, Ritesh and Dhooria, Sahajal and Aggarwal, Ashutosh N and Behera, Digambar and Sehgal, Inderpaul Singh	https://search.ebscohost.com/login.aspx?direct=true&db=rzh&AN=133277827&site=ehost-live		American Association for Respiratory Care	Department of Pulmonary Medicine, Postgraduate Institute of Medical Education and Research, Chandigarh, India		Accession Number: 133277827. Language: English. Entry Date: 20181203. Revision Date: 20190712. Publication Type: Article; meta analysis; research; systematic review; tables/charts. Journal Subset: Allied Health; Blind Peer Reviewed; Double Blind Peer Reviewed; Editorial Board Reviewed; Expert Peer Reviewed; Peer Reviewed; USA. Special Interest: Evidence-Based Practice. NLM UID: 7510357. RAYYAN-IN…
rayyan-756239983	PARALLEL PROGRAMME...11th European Public Health Conference, Cankarjev Dom, Ljubljana, Slovenia.	2018	11		European Journal of Public Health	1101-1262	28		5-308		https://search.ebscohost.com/login.aspx?direct=true&db=rzh&AN=145292357&site=ehost-live		Oxford University Press / USA			Accession Number: 145292357. Language: English. Entry Date: 20200828. Revision Date: 20200901. Publication Type: Abstract; abstract; proceedings; research. Supplement Title: 2018 Supplement 4. Journal Subset: Biomedical; Europe; Peer Reviewed; Public Health; UK &amp; Ireland. NLM UID: 9204966. RAYYAN-INCLUSION: {"Adamu"=>"Excluded"}
rayyan-756239984	Pneumococcal conjugate vaccines in infants and children under 5 years of age: WHO position paper -- February 2019.	2019	2		Weekly Epidemiological Record		94	8	85-103		https://search.ebscohost.com/login.aspx?direct=true&db=rzh&AN=134863311&site=ehost-live		World Health Organization			Accession Number: 134863311. Language: English. Entry Date: 20190225. Revision Date: 20190723. Publication Type: Article; standards. Journal Subset: Biomedical; Continental Europe; Europe; Public Health. NLM UID: 0240017. RAYYAN-INCLUSION: {"Adamu"=>"Excluded"}
rayyan-756239985	Poster presentations. Theme: adolescence medicine [corrected] [published erratum appears in CHILD CARE HEALTH DEV 2010 Jul;36(4):601].	2010	1		Child: Care, Health & Development		36		48-110		https://search.ebscohost.com/login.aspx?direct=true&db=rzh&AN=105261839&site=ehost-live		Wiley-Blackwell	Malden, Massachusetts		Accession Number: 105261839. Language: English. Entry Date: 20100122. Revision Date: 20150711. Publication Type: Journal Article; abstract; proceedings; tables/charts. Supplement Title: Jan2010 Supplement 1. Journal Subset: Biomedical; Europe; Peer Reviewed; UK &amp; Ireland. NLM UID: 7602632. RAYYAN-INCLUSION: {"Adamu"=>"Excluded"}
rayyan-756239986	Prescription of antibiotics to pre-school children from 2005 to 2014 in Japan: a retrospective claims database study.	2018	6		Journal of Public Health		40	2	397-403	Yoshida, Satomi and Takeuchi, Masato and Kawakami, Koji	https://search.ebscohost.com/login.aspx?direct=true&db=rzh&AN=131148608&site=ehost-live		Oxford University Press / USA	Department of Pharmacoepidemiology, Graduate School of Medicine and Public Health, Kyoto University, Yoshidakonoe-cho, Sakyo-ku, Kyoto 606-8501, Japan		Accession Number: 131148608. Language: English. Entry Date: 20180814. Revision Date: 20200123. Publication Type: Article; research; tables/charts. Journal Subset: Europe; Peer Reviewed; Public Health; UK &amp; Ireland. Grant Information: This study was supported by Japan Society for the Promotion of Science, KAKENHI.. NLM UID: 101188638. RAYYAN-INCLUSION: {"Adamu"=>"Excluded"}
rayyan-756239987	The Reporting Quality of Acupuncture-Related Infections in Korean Literature: A Systematic Review of Case Studies.	2015	11		Evidence-based Complementary & Alternative Medicine (eCAM)		2015		2022-01-11	Kim, Tae-Hun and Kang, Jung Won and Park, Wan-Soo	https://search.ebscohost.com/login.aspx?direct=true&db=rzh&AN=113598532&site=ehost-live		Hindawi Limited	Korean Medicine Clinical Trial Center, Korean Medicine Hospital, Kyung Hee University, Seoul 02447, Republic of Korea		Accession Number: 113598532. Language: English. Entry Date: 20180117. Revision Date: 20190206. Publication Type: Article; research; systematic review; tables/charts. Journal Subset: Alternative/Complementary Therapies; Biomedical; Europe; Peer Reviewed; UK &amp; Ireland. Special Interest: Evidence-Based Practice. NLM UID: 101215021. RAYYAN-INCLUSION: {"Adamu"=>"Excluded"}
rayyan-756239988	25th Annual Meeting of the Wound Healing Society SAWC-Spring/WHS Joint Meeting Henry B. Gonzalez Convention Center San Antonio, Texas April 29-May 3, 2015.	2015	3		Wound Repair & Regeneration		23	2	A14-48		https://search.ebscohost.com/login.aspx?direct=true&db=rzh&AN=109802957&site=ehost-live		Wiley-Blackwell	Malden, Massachusetts		Accession Number: 109802957. Language: English. Entry Date: 20150625. Revision Date: 20200708. Publication Type: Journal Article; abstract; proceedings. Journal Subset: Biomedical; Peer Reviewed; USA. Special Interest: Wound Care. NLM UID: 9310939. RAYYAN-INCLUSION: {"Adamu"=>"Excluded"}
rayyan-756239989	A pentaplex PCR assay for the detection and differentiation of Shigella species.	2013	1		BioMed Research International		2013		412370-412370	Ojha, Suvash Chandra and Yean Yean, Chan and Ismail, Asma and Singh, Kirnpal-Kaur Banga	https://search.ebscohost.com/login.aspx?direct=true&db=rzh&AN=104287093&site=ehost-live		Hindawi Limited	Department of Medical Microbiology & Parasitology, School of Medical Sciences, Universiti Sains Malaysia, Health Campus, 16150 Kubang Kerian, Kelantan, Malaysia.		Accession Number: 104287093. Language: English. Entry Date: 20150306. Revision Date: 20150917. Publication Type: Journal Article; research. Journal Subset: Biomedical; Peer Reviewed; USA. NLM UID: 101600173. RAYYAN-INCLUSION: {"Adamu"=>"Excluded"}
rayyan-756239990	Abstracts of the 14th Annual EUPHA (European Public Health Association) Conference, Montreux, Switzerland, 16-18 November 2006.	2006	1		European Journal of Public Health		16		5-217		https://search.ebscohost.com/login.aspx?direct=true&db=rzh&AN=105346115&site=ehost-live		Oxford University Press / USA			Accession Number: 105346115. Language: English. Entry Date: 20091211. Revision Date: 20171114. Publication Type: Journal Article; abstract; proceedings. Supplement Title: 2006 Supplement 1. Journal Subset: Biomedical; Europe; Peer Reviewed; Public Health; UK &amp; Ireland. NLM UID: 9204966. RAYYAN-INCLUSION: {"Adamu"=>"Excluded"}
rayyan-756239991	Adjunct Therapies During Mechanical Ventilation: Airway Clearance Techniques, Therapeutic Aerosols, and Gases.	2013	6		Respiratory Care		58	6	1053-1071	Kallet, Richard H	https://search.ebscohost.com/login.aspx?direct=true&db=rzh&AN=104292655&site=ehost-live		American Association for Respiratory Care	Respiratory Care Services, Department of Anesthesia, University of California, San Francisco, at San Francisco General Hospital, San Francisco, California		Accession Number: 104292655. Language: English. Entry Date: 20130522. Revision Date: 20200708. Publication Type: Journal Article; review; tables/charts; tracings. Journal Subset: Allied Health; Blind Peer Reviewed; Double Blind Peer Reviewed; Editorial Board Reviewed; Expert Peer Reviewed; Peer Reviewed; USA. Special Interest: Critical Care; Physical Therapy. NLM UID: 7510357. RAYYAN-INCLUSION: {…
rayyan-756239992	Advances in the science of pathology. The -omics era and its impact.	2004	12		Archives of Pathology & Laboratory Medicine		128	12	1337-1345	FL, Kiechle and Zhang, X and CA, Holland-Staley	https://search.ebscohost.com/login.aspx?direct=true&db=rzh&AN=106492232&site=ehost-live		College of American Pathologists	Department of Clinical Pathology, William Beaumont Hospital, 3601 W 13 Mile Rd, Royal Oak, MI 48073; fkiechle@beaumont.edu		Accession Number: 106492232. Language: English. Entry Date: 20081219. Revision Date: 20210213. Publication Type: Journal Article; review. Journal Subset: Allied Health; Biomedical; Peer Reviewed; USA. NLM UID: 7607091. RAYYAN-INCLUSION: {"Adamu"=>"Excluded"}
rayyan-756239993	An Evidence-Based Systematic Review of Active Hexose Correlated Compound (AHCC) by the Natural Standard Research Collaboration.	2013	9		Journal of Dietary Supplements		10	3	264-308	Ulbricht, Catherine and Brigham, Ashley and Bryan, J Kathryn and Catapang, Marisa and Chowdary, Divya and Costa, Dawn and Culwell, Samantha and D'Auria, Denise and Giese, Nicole and Iovin, Ramon and Isaac, Richard and Juturu, Vijaya and Liu, Angela and Mintzer, Meredith and Rusie, Erica and Shaffer, Michael and Windsor, Regina C	https://search.ebscohost.com/login.aspx?direct=true&db=rzh&AN=104212572&site=ehost-live		Taylor & Francis Ltd	Natural Standard Research Collaboration, Somerville, Massachusetts, USA		Accession Number: 104212572. Language: English. Entry Date: 20130829. Revision Date: 20200708. Publication Type: Journal Article; research; systematic review; tables/charts. Journal Subset: Alternative/Complementary Therapies; Biomedical; Blind Peer Reviewed; Editorial Board Reviewed; Expert Peer Reviewed; Peer Reviewed; USA. Special Interest: Evidence-Based Practice; Nutrition. NLM UID: 10124983…
rayyan-756239994	An Evidence-Based Systematic Review of Cinnamon ( Cinnamomum spp.) by the Natural Standard Research Collaboration.	2011	12		Journal of Dietary Supplements		8	4	378-454	Ulbricht, Catherine and Seamon, Erica and Windsor, Regina C and Armbruester, Nicole and Bryan, J Kathryn and Costa, Dawn and Giese, Nicole and Gruenwald, Joerg and Iovin, Ramon and Isaac, Richard and Grimes Serrano, Jill M and Tanguay-Colucci, Shaina and Weissner, Wendy and Yoon, Heeja and Zhang, Jie	https://search.ebscohost.com/login.aspx?direct=true&db=rzh&AN=104593960&site=ehost-live		Taylor & Francis Ltd	AF0001		Accession Number: 104593960. Language: English. Entry Date: 20120217. Revision Date: 20200708. Publication Type: Journal Article; research; systematic review; tables/charts. Journal Subset: Alternative/Complementary Therapies; Biomedical; Blind Peer Reviewed; Editorial Board Reviewed; Expert Peer Reviewed; Peer Reviewed; USA. Instrumentation: Jadad Scale. NLM UID: 101249830. RAYYAN-INCLUSION: {"A…
rayyan-756239995	Analysis of deaths during the severe acute respiratory syndrome (sars) epidemic in Singapore.	2004	2		Archives of Pathology & Laboratory Medicine		128	2	195-204	PY, Chong and Chui, P and AE, Ling and TJ, Franks and DY, Tai and YS, Leo and GJ, Kaw and Wansaicheong, G and KP, Chan and LL, Ean Oon and ES, Teo and KB, Tan and Nakajima, N and Sata, T and WD, Travis	https://search.ebscohost.com/login.aspx?direct=true&db=rzh&AN=105716413&site=ehost-live		College of American Pathologists	Northfield, Illinois		Accession Number: 105716413. Language: English. Entry Date: 20081219. Revision Date: 20150711. Publication Type: Journal Article. Journal Subset: Allied Health; Biomedical; Peer Reviewed; USA. NLM UID: 7607091. RAYYAN-INCLUSION: {"Adamu"=>"Excluded"}
rayyan-756239996	Are specialized endotracheal tubes and heat-and-moisture exchangers cost-effective in preventing ventilator associated pneumonia?...including discussion with MacIntyre NR, Siobal MS, Gay PC, Durbin CG Jr., Hess DR, Moores LK, Epstein SK	2010	2		Respiratory Care		55	2	184-197	MA, Gentile and MS, Siobal	https://search.ebscohost.com/login.aspx?direct=true&db=rzh&AN=105307803&site=ehost-live		American Association for Respiratory Care	Division of Pulmonary and Critical Care Medicine, Box 3911, Duke University Medical Center, Durham NC 27710. michael.gentile@duke.edu.		Accession Number: 105307803. Language: English. Entry Date: 20100326. Revision Date: 20150819. Publication Type: Journal Article; pictorial; statistics; tables/charts. Journal Subset: Allied Health; Blind Peer Reviewed; Double Blind Peer Reviewed; Editorial Board Reviewed; Expert Peer Reviewed; Peer Reviewed; USA. NLM UID: 7510357. RAYYAN-INCLUSION: {"Adamu"=>"Excluded"}
rayyan-756239997	Best infection control practices for intradermal, subcutaneous, and intramuscular needle injections.	2003	7		Bulletin of the World Health Organization		81	7	491-491	Hutin, Y and Hauri, A and Chiarello, L and Catlin, M and Stilwell, B and Ghebrehiwet, T and Garner, J	https://search.ebscohost.com/login.aspx?direct=true&db=rzh&AN=106079009&site=ehost-live		World Health Organization			Accession Number: 106079009. Language: English. Entry Date: 20070101. Revision Date: 20150711. Publication Type: Journal Article. Journal Subset: Biomedical; Continental Europe; Europe; Peer Reviewed; Public Health. NLM UID: 7507052. RAYYAN-INCLUSION: {"Adamu"=>"Excluded"}
rayyan-756239998	Diabetes as a comorbidity.	2004	4		Critical Care Nursing Quarterly		27	2	103-204		https://search.ebscohost.com/login.aspx?direct=true&db=rzh&AN=106766965&site=ehost-live		Lippincott Williams & Wilkins	Baltimore, Maryland		Accession Number: 106766965. Language: English. Entry Date: 20040820. Revision Date: 20171228. Publication Type: Journal Article. Journal Subset: Core Nursing; Nursing; Peer Reviewed; USA. NLM UID: 8704517. RAYYAN-INCLUSION: {"Adamu"=>"Excluded"}
rayyan-756239999	Evolution of Therapeutic Antibodies, Influenza Virus Biology, Influenza, and Influenza Immunotherapy.	2018	5		BioMed Research International		2018		2022-01-23	Chaisri, Urai and Chaicumpa, Wanpen	https://search.ebscohost.com/login.aspx?direct=true&db=rzh&AN=129813936&site=ehost-live		Hindawi Limited	Department of Tropical Pathology, Faculty of Tropical Medicine, Mahidol University, Bangkok, Thailand		Accession Number: 129813936. Language: English. Entry Date: 20180531. Revision Date: 20190308. Publication Type: Article; pictorial; review; tables/charts. Journal Subset: Biomedical; Peer Reviewed; USA. NLM UID: 101600173. RAYYAN-INCLUSION: {"Adamu"=>"Excluded"}
rayyan-756240000	From the editor. Facts and ideas from anywhere.	2008	1		Baylor University Medical Center Proceedings		21	1	93-106	WC, Roberts	https://search.ebscohost.com/login.aspx?direct=true&db=rzh&AN=105728891&site=ehost-live		Taylor & Francis Ltd	Abingdon, Oxfordshire, <Blank>		Accession Number: 105728891. Language: English. Entry Date: 20080530. Revision Date: 20200623. Publication Type: Journal Article; editorial. Journal Subset: Biomedical; Blind Peer Reviewed; Editorial Board Reviewed; Expert Peer Reviewed; Peer Reviewed; USA. NLM UID: 9302033. RAYYAN-INCLUSION: {"Adamu"=>"Excluded"}
rayyan-756240001	Human Health Risk Assessment (HHRA) for Environmental Development and Transfer of Antibiotic Resistance.	2013	9		Environmental Health Perspectives		121	9	993-1001	Ashbolt, Nicholas J and AmÃ©zquita, Alejandro and Backhaus, Thomas and Borriello, Peter and Brandt, Kristian K and Collignon, Peter and Coors, Anja and Finley, Rita and Gaze, William H and Heberer, Thomas and Lawrence, John R and Larsson, D G Joakim and McEwen, Scott A and Ryan, James J and SchÃ¶nfeld, Jens and Silley, Peter and Snape, Jason R and Van den Eede, Christel and Topp, Edward	https://search.ebscohost.com/login.aspx?direct=true&db=rzh&AN=104218956&site=ehost-live		Superintendent of Documents	U.S. Environmental Protection Agency, Office of Research and Development, Cincinnati, Ohio, USA		Accession Number: 104218956. Language: English. Entry Date: 20130910. Revision Date: 20200708. Publication Type: Journal Article; review; tables/charts. Journal Subset: Blind Peer Reviewed; Editorial Board Reviewed; Peer Reviewed; Public Health; USA. Special Interest: Public Health. NLM UID: 0330411. RAYYAN-INCLUSION: {"Adamu"=>"Excluded"}
rayyan-756240002	Illnesses associated with occupational use of flea-control products -- California, Texas, and Washington, 1989-1997.	1999	6		MMWR: Morbidity & Mortality Weekly Report		48	21	443-447		https://search.ebscohost.com/login.aspx?direct=true&db=rzh&AN=107198233&site=ehost-live		Centers for Disease Control & Prevention (CDC)	Atlanta, Georgia		Accession Number: 107198233. Corporate Author: US Department of Health and Human Services. Centers for Disease Control and Prevention. Language: English. Entry Date: 19990701. Revision Date: 20151019. Publication Type: Journal Article; case study. Journal Subset: Biomedical; Public Health; USA. NLM UID: 7802429. RAYYAN-INCLUSION: {"Adamu"=>"Excluded"}
rayyan-756240003	Microbiological hazards associated with agricultural utilization of urban polluted river water.	1997	6		International Journal of Environmental Health Research		7	2	149-154	Olayemi, A	https://search.ebscohost.com/login.aspx?direct=true&db=rzh&AN=106058557&site=ehost-live		Taylor & Francis Ltd	Philadelphia, Pennsylvania		Accession Number: 106058557. Language: English. Entry Date: 20070101. Revision Date: 20150711. Publication Type: Journal Article. Journal Subset: Biomedical; Europe; Peer Reviewed; Public Health; UK &amp; Ireland. NLM UID: 9106628. RAYYAN-INCLUSION: {"Adamu"=>"Excluded"}
rayyan-756240004	Multicountry Distribution and Characterization of Extended-spectrum Î²-Lactamaseâ€“associated Gram-negative Bacteria From Bloodstream Infections in Sub-Saharan Africa.	2019	11		Clinical Infectious Diseases		69		S449-S458	Toy, Trevor and Pak, Gi Deok and Duc, Trung Pham and Campbell, James I and Tayeb, Muna Ahmed El and Kalckreuth, Vera Von and Im, Justin and Panzner, Ursula and Espinoza, Ligia Maria Cruz and Eibach, Daniel and Dekker, Denise Myriam and Park, Se Eun and Jeon, Hyon Jin and Konings, Frank and Mogeni, Ondari D and Cosmas, Leonard and Bjerregaard-Andersen, Morten and Gasmelseed, Nagla and Hertz, Julia…	https://search.ebscohost.com/login.aspx?direct=true&db=rzh&AN=139393471&site=ehost-live		Oxford University Press / USA ,	International Vaccine Institute, Seoul, South Korea		Accession Number: 139393471. Language: English. Entry Date: 20191104. Revision Date: 20201116. Publication Type: Article; research; tables/charts. Supplement Title: 2019 Supplement. Journal Subset: Biomedical. RAYYAN-INCLUSION: {"Adamu"=>"Excluded"}
rayyan-756240005	Nigella sativa L. (Black Cumin): A Promising Natural Remedy for Wide Range of Illnesses.	2019	5		Evidence-based Complementary & Alternative Medicine (eCAM)				2022-01-16	Yimer, Ebrahim M and Tuem, Kald Beshir and Karim, Aman and Ur-Rehman, Najeeb and Anwar, Farooq	https://search.ebscohost.com/login.aspx?direct=true&db=rzh&AN=136398058&site=ehost-live		Hindawi Limited	Department of Pharmacology and Toxicology, College of Health Sciences, Mekelle University, Ethiopia		Accession Number: 136398058. Language: English. Entry Date: 20190514. Revision Date: 20191029. Publication Type: Article; review; tables/charts. Journal Subset: Alternative/Complementary Therapies; Biomedical; Europe; Peer Reviewed; UK &amp; Ireland. NLM UID: 101215021. RAYYAN-INCLUSION: {"Adamu"=>"Excluded"}
rayyan-756240006	Other surveillance reports.	2009	9		New Zealand Public Health Surveillance Report		7	3	2022-04-06	Heffernan, H and WC, Chan and Pikholz, C and O'Brien, B and Beltowski, L and Perera, S and Bennett, H and Jarman, J and Quirke, T	https://search.ebscohost.com/login.aspx?direct=true&db=rzh&AN=105437846&site=ehost-live		Institute of Environmental Science & Research Limited			Accession Number: 105437846. Language: English. Entry Date: 20091002. Revision Date: 20151015. Publication Type: Journal Article. Journal Subset: Australia &amp; New Zealand; Biomedical; Public Health. NLM UID: 101213519. RAYYAN-INCLUSION: {"Adamu"=>"Excluded"}
rayyan-756240007	Prevention and control of influenza: recommendations of the Advisory Committee on Immunization Practices (ACIP)	2006	7		MMWR: Morbidity & Mortality Weekly Report		55	29	1941-01-01	NM, Smith and JS, Bresee and DK, Shay and TM, Uyeki and NJ, Cox and RA, Strikas	https://search.ebscohost.com/login.aspx?direct=true&db=rzh&AN=106328620&site=ehost-live		Centers for Disease Control & Prevention (CDC)	Atlanta, Georgia		Accession Number: 106328620. Language: English. Entry Date: 20060901. Revision Date: 20151021. Publication Type: Journal Article; practice guidelines; tables/charts. Journal Subset: Biomedical; Public Health; USA. NLM UID: 7802429. RAYYAN-INCLUSION: {"Adamu"=>"Excluded"}
rayyan-756240008	Prevention of Perinatal Group B Streptococcal Disease Revised Guidelines from CDC, 2010.	2010	11		MMWR Recommendations & Reports		59		2022-01-31		https://search.ebscohost.com/login.aspx?direct=true&db=rzh&AN=104968371&site=ehost-live		Centers for Disease Control & Prevention (CDC)	Atlanta, Georgia		Accession Number: 104968371. Language: English. Entry Date: 20110204. Revision Date: 20150818. Publication Type: Journal Article; algorithm; practice guidelines; protocol; statistics; tables/charts. Journal Subset: Biomedical; Public Health; USA. NLM UID: 101124922. RAYYAN-INCLUSION: {"Adamu"=>"Excluded"}
rayyan-756240009	Prevention of pneumococcal disease among infants and children -- use of 13-valent pneumococcal conjugate vaccine and 23-valent pneumococcal polysaccharide vaccine -- recommendations of the Advisory Committee on Immunization Practices (ACIP)	2010	12		MMWR Recommendations & Reports		59		2022-01-19		https://search.ebscohost.com/login.aspx?direct=true&db=rzh&AN=104966214&site=ehost-live		Centers for Disease Control & Prevention (CDC)	Atlanta, Georgia		Accession Number: 104966214. Corporate Author: Division of Bacterial Diseases, National Center for Immunization and Respiratory Diseases. Language: English. Entry Date: 20110204. Revision Date: 20150818. Publication Type: Journal Article; practice guidelines; statistics; tables/charts. Journal Subset: Biomedical; Public Health; USA. NLM UID: 101124922. RAYYAN-INCLUSION: {"Adamu"=>"Excluded"}
rayyan-756240010	Race against time to develop new antibiotics.	2011	2		Bulletin of the World Health Organization		89	2	88-89		https://search.ebscohost.com/login.aspx?direct=true&db=rzh&AN=104839403&site=ehost-live		World Health Organization			Accession Number: 104839403. Language: English. Entry Date: 20110316. Revision Date: 20200708. Publication Type: Journal Article; pictorial. Journal Subset: Biomedical; Continental Europe; Europe; Peer Reviewed; Public Health. NLM UID: 7507052. RAYYAN-INCLUSION: {"Adamu"=>"Excluded"}
rayyan-756240011	Second world union of wound healing societies.	2005	5		Wound Repair & Regeneration		13	3	49-87		https://search.ebscohost.com/login.aspx?direct=true&db=rzh&AN=106035059&site=ehost-live		Wiley-Blackwell	Malden, Massachusetts		Accession Number: 106035059. Language: English. Entry Date: 20070101. Revision Date: 20150711. Publication Type: Journal Article. Journal Subset: Biomedical; Peer Reviewed; USA. NLM UID: 9310939. RAYYAN-INCLUSION: {"Adamu"=>"Excluded"}
rayyan-756240012	Self-medication with Antibiotics among Patients.	2016	10		International Journal of Nursing Education		8	4	204-209	Rezaei, Parvin and Abyaneh, Shokouh Kabirian	https://search.ebscohost.com/login.aspx?direct=true&db=rzh&AN=119472793&site=ehost-live		Institute of Medico-legal publications Pvt Ltd	Shariatie Hospital, Tehran University of Medical Sciences, Tehran, Iran		Accession Number: 119472793. Language: English. Entry Date: 20161121. Revision Date: 20170203. Publication Type: Article; research; tables/charts. Journal Subset: Continental Europe; Double Blind Peer Reviewed; Europe; Nursing; Peer Reviewed. RAYYAN-INCLUSION: {"Adamu"=>"Excluded"}
rayyan-756240013	Social-economic factors and irrational antibiotic use as reasons for antibiotic resistance of bacteria causing common childhood infections in primary healthcare.	2012	5		European Journal of Pediatrics		171	5	767-777	Ilic, K and Jakovljevic, E and Skodric-Trifunovic, V and IliÄ‡, Katarina and JakovljeviÄ‡, Emil and SkodriÄ‡-TrifunoviÄ‡, Vesna	https://search.ebscohost.com/login.aspx?direct=true&db=rzh&AN=104399885&site=ehost-live		Springer Nature	Department of Pharmacology, School of Pharmacy, University of Belgrade, PO BOX 146, Vojvode Stepe 450, 11221, Belgrade, Republic of Serbia		Accession Number: 104399885. Language: English. Entry Date: 20130104. Revision Date: 20211028. Publication Type: journal article; review. Journal Subset: Biomedical; Continental Europe; Europe. Special Interest: Pediatric Care. NLM UID: 7603873. RAYYAN-INCLUSION: {"Adamu"=>"Excluded"}
rayyan-756240014	Summary of notifiable diseases, United States 1997.	1998	11		MMWR: Morbidity & Mortality Weekly Report		47	45	ii-87	SL, Groseclose and MA, Montalbano and CM, Knowles and DA, Adams and PA, Hall and RF, Fagan and KA, Brendel and HR, Holden and GF, Jones and WJ, Anderson and Trosclair, A and FJ, Perry	https://search.ebscohost.com/login.aspx?direct=true&db=rzh&AN=107177306&site=ehost-live		Centers for Disease Control & Prevention (CDC)	Division of Public Health Surveillance and Informatics, Epidemiology Program Office		Accession Number: 107177306. Language: English. Entry Date: 19990401. Revision Date: 20151020. Publication Type: Journal Article; statistics; tables/charts. Supplement Title: 11/20/98 Supplement. Journal Subset: Biomedical; Public Health; USA. NLM UID: 7802429. RAYYAN-INCLUSION: {"Adamu"=>"Excluded"}
rayyan-756240015	Survey of non-prescribed use of antibiotics for children in an urban community in Mongolia.	2010	12		Bulletin of the World Health Organization		88	12	930-936	Togoobaatar, Ganchimeg and Ikeda, Nayu and Ali, Moazzam and Sonomjamts, Munkhbayarlakh and Dashdemberel, Sarangerel and Mori, Rintaro and Shibuya, Kenji	https://search.ebscohost.com/login.aspx?direct=true&db=rzh&AN=104968252&site=ehost-live		World Health Organization	Department of Global Health Policy, School of International Health, University of Tokyo, 7-3-1 Hongo, Bunkyo-ku, Tokyo, 113-0033, Japan; ganaa@m.u-tokyo.ac.jp		Accession Number: 104968252. Language: English. Entry Date: 20110204. Revision Date: 20200708. Publication Type: Journal Article; research; tables/charts. Journal Subset: Biomedical; Continental Europe; Europe; Peer Reviewed; Public Health. Grant Information: Asian Development Bank; and Ministry of Health, Labour and Welfare of Japan (2010-Global Issues-002). NLM UID: 7507052. RAYYAN-INCLUSION: {…
rayyan-756240016	The Anti-inflammatory Effect of Erythromycin and its Derivatives, with Special Reference to Nasal Polyposis and Chronic Sinusitis.	2001	1		Acta Oto-Laryngologica		121	1	83-92	Cervin, A	https://search.ebscohost.com/login.aspx?direct=true&db=rzh&AN=106092738&site=ehost-live		Taylor & Francis Ltd	Philadelphia, Pennsylvania		Accession Number: 106092738. Language: English. Entry Date: 20081219. Revision Date: 20150711. Publication Type: Journal Article. Journal Subset: Allied Health; Biomedical; Continental Europe; Double Blind Peer Reviewed; Editorial Board Reviewed; Europe; Expert Peer Reviewed; Peer Reviewed. NLM UID: 0370354. RAYYAN-INCLUSION: {"Adamu"=>"Excluded"}
rayyan-756240017	Trends in HIV-related sexual risk behaviors among high school students -- selected U.S. cities, 1991-1997.	1999	6		MMWR: Morbidity & Mortality Weekly Report		48	21	440-443		https://search.ebscohost.com/login.aspx?direct=true&db=rzh&AN=107198231&site=ehost-live		Centers for Disease Control & Prevention (CDC)	Atlanta, Georgia		Accession Number: 107198231. Corporate Author: US Department of Health and Human Services. Centers for Disease Control and Prevention. Language: English. Entry Date: 19990701. Revision Date: 20151019. Publication Type: Journal Article; statistics; tables/charts. Journal Subset: Biomedical; Public Health; USA. NLM UID: 7802429. RAYYAN-INCLUSION: {"Adamu"=>"Excluded"}
rayyan-756240018	Vaccination in the Elderly: What Can Be Recommended?	2014	8		Drugs & Aging		31	8	581-599	Lang, Pierre-Olivier and Aspinall, Richard	https://search.ebscohost.com/login.aspx?direct=true&db=rzh&AN=103973991&site=ehost-live		Springer Nature	Translational Medicine Research group, Cranfield Health, Cranfield University, Cranfield England		Accession Number: 103973991. Language: English. Entry Date: 20140721. Revision Date: 20200708. Publication Type: Journal Article; review. Journal Subset: Australia &amp; New Zealand; Biomedical; Peer Reviewed. Special Interest: Gerontologic Care. NLM UID: 9102074. RAYYAN-INCLUSION: {"Adamu"=>"Excluded"}
rayyan-756240019	A review of -multidrug-resistant Enterobacteriaceae in a neonatal unit in Johannesburg, South Africa.	2019	9		BMC pediatrics		19	1	320-320	Ballot, Daynia E and Bandini, Rosella and Nana, Trusha and Bosman, Noma and Thomas, Teena and Davies, Victor A and Cooper, Peter A and Mer, Mervyn and Lipman, Jeffrey	https://search.ebscohost.com/login.aspx?direct=true&db=mdc&AN=31493789&site=ehost-live		BioMed Central	Neonatal Unit, Department of Paediatrics and Child Health, University of the Witwatersrand and Charlotte Maxeke Johannesburg Academic Hospital, Johannesburg, South Africa. daynia.ballot@wits.ac.za.; Infection control, Charlotte Maxeke Johannesburg Academic Hospital, Johannesburg, 2196, South Africa. daynia.ballot@wits.ac.za.		Accession Number: 31493789. Language: English. Date Revised: 20201214. Date Created: 20190909. Date Completed: 20201204. Update Code: 20211106. Publication Type: Journal Article. Journal ID: 100967804. Publication Model: Electronic. Cited Medium: Internet. NLM ISO Abbr: BMC Pediatr. PubMed Central ID: PMC6731552. Linked References: Pediatrics. 2002 Aug;110(2 Pt 1):285-91. (PMID: 12165580); J Biom…
rayyan-756240021	Antibiotic resistance in wastewater treatment plants: understanding the problem and future perspectives.	2021	4		Archives of microbiology		203	3	1009-1020	Grehs, BÃ¡rbara W N and Linton, Maria A O and Clasen, Barbara and de Oliveira Silveira, Andressa and Carissimi, Elvis	https://search.ebscohost.com/login.aspx?direct=true&db=mdc&AN=33112995&site=ehost-live		Springer-Verlag	Department of Sanitary and Environmental Engineering, Federal University of Santa Maria (UFSM), Av. Roraima 1000, CT Lab, Santa Maria, RS, 97105-900, Brazil.		Accession Number: 33112995. Language: English. Date Revised: 20210323. Date Created: 20201028. Date Completed: 20210323. Update Code: 20211106. Publication Type: Journal Article. Journal ID: 0410427. Publication Model: Print-Electronic. Cited Medium: Internet. NLM ISO Abbr: Arch Microbiol. Linked References: Ahn Y, Choi J (2016) Bacterial communities and antibiotic resistance communities in a ful…
rayyan-756240022	Antibiotic resistance modifying ability of phytoextracts in anthrax biological agent Bacillus anthracis and emerging superbugs: a review of synergistic mechanisms.	2021	12		Annals of clinical microbiology and antimicrobials		20	1	79-79	Dassanayake, Mackingsley Kushan and Khoo, Teng-Jin and An, Jia	https://search.ebscohost.com/login.aspx?direct=true&db=mdc&AN=34856999&site=ehost-live		BioMed Central	School of Pharmacy, Faculty of Science and Engineering, University of Nottingham Malaysia, Jalan Broga, 43500, Semenyih, Malaysia. rapter100000@yahoo.com.		Accession Number: 34856999. Language: English. Date Revised: 20211203. Date Created: 20211203. Update Code: 20211206. Publication Type: Journal Article, Review. Journal ID: 101152152. Publication Model: Electronic. Cited Medium: Internet. NLM ISO Abbr: Ann Clin Microbiol Antimicrob. Linked References: Ayaz M, Ullah F, Sadiq A, Ullah F, Ovais M, Ahmed J, Devkota H. Synergistic interactions of phyt…
atechin-3-gallate (EGCG). Clin Microbiol Infect. 2009;15(4):341â€“6. (PMID: 19431221); Oluwatuyi M	Kaatz G	Gibbons S. Antibacterial and resistance modifying activity of. Phytochemistry. 2004;65(24):3249â€“54. (PMID: 15561190); Chusri S	Siriyong T	Na-Phatthalung P	Voravuthikunchai S. Synergistic effects of ethnomedicinal plants of Apocynaceae family and antibiotics against clinical isolates of Acinetobacter baumannii. Asian Pac J Trop Med. 2014;7(6):456â€“61. (PMID: 25066394); Rabadia A	Kamat S	Kamat D. Study of synergistic action of cefotaxime and Terminalia chebula on Acinetobacter baumannii using checkerboard assay. Int J Pharm Pharm Sci. 2013;5(3):830â€“2.; Phatthalung P	Chusri S	Voravuthikunchai S. Thai ethnomedicinal plants as resistant modifying agents for combating Acinetobacter baumannii infections. BMC Complement Altern Med. 2012;12:56. (PMID: 225369853416686); Knezevic P	Aleksic V	Simin N	Svircev E	Petrovic A	Mimica-Dukic N. Antimicrobial activity of Eucalyptus camaldulensis essential oils and their interactions with conventional antimicrobial agents against multi-drug resistant Acinetobacter baumannii. J Ethnopharmacol. 2016;178:125â€“36. (PMID: 26671210); Betts JW	Wareham DW. In vitro activity of curcumin in combination with epigallocatechin gallate (EGCG) versus multidrug-resistant Acinetobacter baumannii. BMC Microbiol. 2014;14(1):172. (PMID: 249694894083870); Ebrahimi A	Eshraghi A	Mahzoonieh M	Lotfalian S. Antibacterial and antibiotic-potentiation activities of Levisticum officinale L. extracts on pathogenic bacteria. Int J Infect. 2016;4(2): e38768.; Abdel MES	Ahmed AE	Vajid NV	Mohanad A	Nasir AI. Evaluation of antimicrobial activity of Senna (Senna italica Mill) and its synergistic effect with antibiotic drugs. Eur J Biotechnol Biosci. 2017;14(3):69â€“73.; Abdel MES	Sherif MS	Ahmed AE	Mohanad A	Vajid NV. Evaluation of antimicrobial activity of safflower (Carthamus tinctorius) and its synergistic effect with antibiotic. EC Microbiol. 2018;14(3):160â€“6.; Abdel MES	Sherif MS	Ahmed AE	Vajid NV	Mohanad A	Nasir AI. Evaluation of antimicrobial and synergistic effects of selected medicinal plants of Hail area with antibiotics. Biosci Biotech Res Comm. 2017;10(1):44â€“50.; Liu C	Huang H	Zhou Q	Liu B	Wang Y	Li P	Liao K	Su W. Antibacterial and antibiotic synergistic activities of the extract from Pithecellobium clypearia against clinically important multidrug-resistant gram-negative bacteria. Eur J Integr Med. 2019;32: 100999.; Mahmoudi H	Zare Fahim N	Alikhani M	Shokoohizadeh L. Investigation of antimicrobial effect of berberine on ciprofloxacin and imipenem resistance Acinetobacter baumannii isolated from Hamadan Hospitals. Iran J Med Microbiol. 2020;14(1):44â€“54.; Ekambaram S	Perumal S	Balakrishnan A	Marappan N	Gajendran S	Viswanathan V. Antibacterial synergy between Rosmarinic acid and antibiotics against Methicillin resistant Staphylococcus aureus. J Intercult Ethnopharmacol. 2016;5(4):358. (PMID: 277572655061478); Shin B	Park W. Synergistic effect of oleanolic acid on aminoglycoside antibiotics against Acinetobacter baumannii. PLoS ONE. 2015;10(9): e0137751. (PMID: 263607664567131); Boonyanugomol W	Kraisriwattana K	Rukseree K
atechin-3-gallate (EGCG). Clin Microbiol Infect. 2009;15(4):341â€“6. (PMID: 19431221); Oluwatuyi M	Kaatz G	Gibbons S. Antibacterial and resistance modifying activity of. Phytochemistry. 2004;65(24):3249â€“54. (PMID: 15561190); Chusri S	Siriyong T	Na-Phatthalung P	Voravuthikunchai S. Synergistic effects of ethnomedicinal plants of Apocynaceae family and antibiotics against clinical isolates of Acinetobacter baumannii. Asian Pac J Trop Med. 2014;7(6):456â€“61. (PMID: 25066394); Rabadia A	Kamat S	Kamat D. Study of synergistic action of cefotaxime and Terminalia chebula on Acinetobacter baumannii using checkerboard assay. Int J Pharm Pharm Sci. 2013;5(3):830â€“2.; Phatthalung P	Chusri S	Voravuthikunchai S. Thai ethnomedicinal plants as resistant modifying agents for combating Acinetobacter baumannii infections. BMC Complement Altern Med. 2012;12:56. (PMID: 225369853416686); Knezevic P	Aleksic V	Simin N	Svircev E	Petrovic A	Mimica-Dukic N. Antimicrobial activity of Eucalyptus camaldulensis essential oils and their interactions with conventional antimicrobial agents against multi-drug resistant Acinetobacter baumannii. J Ethnopharmacol. 2016;178:125â€“36. (PMID: 26671210); Betts JW	Wareham DW. In vitro activity of curcumin in combination with epigallocatechin gallate (EGCG) versus multidrug-resistant Acinetobacter baumannii. BMC Microbiol. 2014;14(1):172. (PMID: 249694894083870); Ebrahimi A	Eshraghi A	Mahzoonieh M	Lotfalian S. Antibacterial and antibiotic-potentiation activities of Levisticum officinale L. extracts on pathogenic bacteria. Int J Infect. 2016;4(2): e38768.; Abdel MES	Ahmed AE	Vajid NV	Mohanad A	Nasir AI. Evaluation of antimicrobial activity of Senna (Senna italica Mill) and its synergistic effect with antibiotic drugs. Eur J Biotechnol Biosci. 2017;14(3):69â€“73.; Abdel MES	Sherif MS	Ahmed AE	Mohanad A	Vajid NV. Evaluation of antimicrobial activity of safflower (Carthamus tinctorius) and its synergistic effect with antibiotic. EC Microbiol. 2018;14(3):160â€“6.; Abdel MES	Sherif MS	Ahmed AE	Vajid NV	Mohanad A	Nasir AI. Evaluation of antimicrobial and synergistic effects of selected medicinal plants of Hail area with antibiotics. Biosci Biotech Res Comm. 2017;10(1):44â€“50.; Liu C	Huang H	Zhou Q	Liu B	Wang Y	Li P	Liao K	Su W. Antibacterial and antibiotic synergistic activities of the extract from Pithecellobium clypearia against clinically important multidrug-resistant gram-negative bacteria. Eur J Integr Med. 2019;32: 100999.; Mahmoudi H	Zare Fahim N	Alikhani M	Shokoohizadeh L. Investigation of antimicrobial effect of berberine on ciprofloxacin and imipenem resistance Acinetobacter baumannii isolated from Hamadan Hospitals. Iran J Med Microbiol. 2020;14(1):44â€“54.; Ekambaram S	Perumal S	Balakrishnan A	Marappan N	Gajendran S	Viswanathan V. Antibacterial synergy between Rosmarinic acid and antibiotics against Methicillin resistant Staphylococcus aureus. J Intercult Ethnopharmacol. 2016;5(4):358. (PMID: 277572655061478); Shin B	Park W. Synergistic effect of oleanolic acid on aminoglycoside antibiotics against Acinetobacter baumannii. PLoS ONE. 2015;10(9): e0137751. (PMID: 263607664567131); Boonyanugomol W	Kraisriwattana K	Rukseree K
rayyan-756240024	Antimicrobial resistance of Klebsiella pneumoniae stool isolates circulating in Kenya.	2017	6		PloS one		12	6	e0178880-e0178880	Taitt, Chris Rowe and Leski, Tomasz A and Erwin, Daniel P and Odundo, Elizabeth A and Kipkemoi, Nancy C and Ndonye, Janet N and Kirera, Ronald K and Ombogo, Abigael N and Walson, Judd L and Pavlinac, Patricia B and Hulseberg, Christine and Vora, Gary J	https://search.ebscohost.com/login.aspx?direct=true&db=mdc&AN=28575064&site=ehost-live		Public Library of Science	Center for Bio/Molecular Science & Engineering, Naval Research Laboratory, Washington, DC United States of America.		Accession Number: 28575064. Language: English. Date Revised: 20201209. Date Created: 20170603. Date Completed: 20170914. Update Code: 20211105. Publication Type: Journal Article. Journal ID: 101285081. Publication Model: Electronic-eCollection; eCollection. Cited Medium: Internet. NLM ISO Abbr: PLoS One. PubMed Central ID: PMC5456380. Linked References: J Antimicrob Chemother. 2004 Nov;54(5):952-…
rayyan-756240025	Antimicrobial resistance of major clinical pathogens in South Korea, May 2016 to April 2017: first one-year report from Kor-GLASS.	2018	10		Euro surveillance : bulletin Europeen sur les maladies transmissibles = European communicable disease bulletin		23	42		Lee, Hyukmin and Yoon, Eun-Jeong and Kim, Dokyun and Jeong, Seok Hoon and Won, Eun Jeong and Shin, Jong Hee and Kim, Si Hyun and Shin, Jeong Hwan and Shin, Kyeong Seob and Kim, Young Ah and Uh, Young and Yang, Ji Woo and Kim, Il Hwan and Park, Chan and Lee, Kwang Jun	https://search.ebscohost.com/login.aspx?direct=true&db=mdc&AN=30352640&site=ehost-live		European Centre for Disease Prevention and Control (ECDC)	These authors contributed equally to this study.; Department of Laboratory Medicine and Research Institute of Bacterial Resistance, Yonsei University College of Medicine, Seoul, Republic of Korea.		Accession Number: 30352640. Language: English. Date Revised: 20191001. Date Created: 20181025. Date Completed: 20191001. Update Code: 20211105. Publication Type: Journal Article, Research Support, Non-U.S. Gov't. Journal ID: 100887452. Publication Model: Print. Cited Medium: Internet. NLM ISO Abbr: Euro Surveill. PubMed Central ID: PMC6199864. Linked References: Euro Surveill. 2017 Nov;22(46):. (…
rayyan-756240026	Biological characteristics and genome analysis of a novel phage vB_KpnP_IME279 infecting Klebsiella pneumoniae.	2020	12		Folia microbiologica		65	6	925-936	Zhang, Rongrong and Zhao, Feiyang and Wang, Jiuru and Pei, Guangqian and Fan, Hang and Zhangxiang, Lilan and Mi, Zhiqiang and Shi, Taoxing and Liu, Hui and Tong, Yigang	https://search.ebscohost.com/login.aspx?direct=true&db=mdc&AN=33064268&site=ehost-live		Springer	School of Public Health, Lanzhou University, Lanzhou, 730000, China.		Accession Number: 33064268. Language: English. Date Revised: 20210706. Date Created: 20201016. Date Completed: 20210706. Update Code: 20211105. Publication Type: Journal Article. Journal ID: 0376757. Publication Model: Print-Electronic. Cited Medium: Internet. NLM ISO Abbr: Folia Microbiol (Praha). Linked References: Altschul SF, Madden TL, Schaffer AA, Zhang J, Zhang Z, Miller W, Lipman DJ (1997…
rayyan-756240027	Causative agents and resistance among hospital-acquired and ventilator-associated pneumonia patients at Srinagarind Hospital, northeastern Thailand.	2013	5		The Southeast Asian journal of tropical medicine and public health		44	3	490-502	Reechaipichitkul, Wipa and Phondongnok, Saisamon and Bourpoern, Janpen and Chaimanee, Prajuab	https://search.ebscohost.com/login.aspx?direct=true&db=mdc&AN=24050082&site=ehost-live		Central Coordinating Board for Tropical Medicine and public Health Project of SEAMEC	Department of Medicine, Srinagarind Hospital, Khon Kaen University, KhonKaen, Thailand. wipree@yahoo.com		Accession Number: 24050082. Language: English. Date Revised: 20130920. Date Created: 20130921. Date Completed: 20131029. Update Code: 20211106. Publication Type: Journal Article. Journal ID: 0266303. Publication Model: Print. Cited Medium: Print. NLM ISO Abbr: Southeast Asian J Trop Med Public Health. Linking ISSN: 01251562. Subset: MEDLINE; Date of Electronic Publication: 20130501. ; Original Im…
rayyan-756240028	Characterization of Î²-lactam resistance in K. pneumoniae associated with ready-to-eat processed meat in Egypt.	2020	9		PloS one		15	9	e0238747-e0238747	Abdel-Rhman, Shaymaa H	https://search.ebscohost.com/login.aspx?direct=true&db=mdc&AN=32881936&site=ehost-live		Public Library of Science	Microbiology and Immunology Department, Faculty of Pharmacy, Mansoura University, Mansoura, Egypt.		Accession Number: 32881936. Language: English. Date Revised: 20201102. Date Created: 20200904. Date Completed: 20201102. Update Code: 20211106. Publication Type: Journal Article. Journal ID: 101285081. Publication Model: Electronic-eCollection; eCollection. Cited Medium: Internet. NLM ISO Abbr: PLoS One. PubMed Central ID: PMC7470258. Linked References: BMC Vet Res. 2019 Jul 5;15(1):227. (PMID: 3…
rayyan-756240030	Colistin-resistantÂ Klebsiella pneumoniaeÂ bloodstream infection: old drug, bad bug.	2021	8		Archives of microbiology		203	6	2999-3006	Ben-Chetrit, Eli and Mc Gann, Patrick and Maybank, Rosslyn and Stam, Jason and Assous, Marc V and Katz, David E	https://search.ebscohost.com/login.aspx?direct=true&db=mdc&AN=33774687&site=ehost-live		Springer-Verlag	Shaare Zedek Medical Center, Department of Infectious Diseases, Jerusalem, Israel.; Faculty of Medicine, Hebrew University of Jerusalem, Jerusalem, Israel.		Accession Number: 33774687. Language: English. Date Revised: 20210824. Date Created: 20210328. Date Completed: 20210824. Update Code: 20211105. Publication Type: Journal Article. Journal ID: 0410427. Publication Model: Print-Electronic. Cited Medium: Internet. NLM ISO Abbr: Arch Microbiol. Linked References: Antoniadou A, Kontopidou F, Poulakou G et al (2007) Colistin-resistant isolates of Klebsi…
rayyan-756240031	Comparative Study of ESBL Production Among Uropathogenic Escherichia coli Clinical Isolates from Pre- and Post-menopausal Women in Egypt.	2021	9		Current microbiology		78	9	3516-3525	Ali, Ghada Hani and Yakout, Marwa A	https://search.ebscohost.com/login.aspx?direct=true&db=mdc&AN=34283284&site=ehost-live		Springer International	Department of Microbiology and Immunology, Faculty of Pharmacy, Pharos University in Alexandria, Mahmoudeya Canal, Alexandria, 21311, Egypt. ghada_han@yahoo.com.		Accession Number: 34283284. Language: English. Date Revised: 20210817. Date Created: 20210720. Date Completed: 20210817. Update Code: 20211105. Publication Type: Journal Article. Journal ID: 7808448. Publication Model: Print-Electronic. Cited Medium: Internet. NLM ISO Abbr: Curr Microbiol. Linked References: Fatima S, Muhammad IN, Usman S, Jamil S, Khan MN, Khan SI (2018) Incidence of multidrug r…
rayyan-756240032	Detection of multidrug-resistant Enterobacteriaceae isolated from river waters flowing to the Guanabara Bay and from clinical samples of hospitals in Rio de Janeiro, Brazil	2019	5		Biomedica : revista del Instituto Nacional de Salud		39		135-149	Dias GonÃ§alves, VerÃ´nica and Meirelles-Pereira, Frederico and Cataldo, MÃ¡rcio and De Oliveira Fonseca, Bianca and Araujo Nogueira, Barbara and Botelho Olivella, Julianna Giordano and De Assis Esteves, Francisco and Mattos-Guaraldi, Ana Luiza and Braga de Andrade, Arnaldo Feitosa and Ribeiro Bello, Alexandre and Adler Pereira, JosÃ© Augusto	https://search.ebscohost.com/login.aspx?direct=true&db=mdc&AN=31529856&site=ehost-live		Instituto Nacional de Salud	Departamento de Microbiologia, Imunologia e Parasitologia, Faculdade de CiÃªncias MÃ©dicas, Universidade do Estado do Rio de Janeiro, Rio de Janeiro, Brasil. kaiura@bol.com.br.		Accession Number: 31529856. Transliterated Title: DetecciÃ³n de enterobacterias multirresistentes aisladas en aguas de los rÃ­os que desembocan en la bahÃ­a de Guanabara y en muestras de hospitales de RÃ­o de Janeiro, Brasil. Language: English; Spanish; Castilian. Date Revised: 20200302. Date Created: 20190919. Date Completed: 20200302. Update Code: 20211105. Publication Type: Journal Article. Jo…
rayyan-756240033	Detection of New Delhi Metallo-Î²-lactamase 1 and Cephalosporin Resistance Genes Among Carbapenem-Resistant Enterobacteriaceae in Water Bodies Adjacent to Hospitals in India.	2020	10		Current microbiology		77	10	2886-2895	Kalasseril, Sneha Girijan and Krishnan, Rahul and Vattiringal, Rejish Kumar and Paul, Robin and Mathew, Philip and Pillai, Devika	https://search.ebscohost.com/login.aspx?direct=true&db=mdc&AN=32643019&site=ehost-live		Springer International	Department of Aquatic Animal Health Management, Kerala University of Fisheries and Ocean Studies, Kochi, Kerala, India.		Accession Number: 32643019. Language: English. Date Revised: 20210426. Date Created: 20200710. Date Completed: 20210426. Update Code: 20211105. Publication Type: Journal Article. Journal ID: 7808448. Publication Model: Print-Electronic. Cited Medium: Internet. NLM ISO Abbr: Curr Microbiol. Linking ISSN: 03438651. Subset: MEDLINE; Date of Electronic Publication: 2020 Jul 08. ; Original Imprints: P…
rayyan-756240034	Emergence of multidrug-resistant Shigella species harboring extended-spectrum beta-lactamase genes in pediatric patients with diarrhea from southwest of Iran.	2020	9		Molecular biology reports		47	9	7097-7106	Farajzadeh Sheikh, Ahmad and Moradi Bandbal, Maryam and Saki, Morteza	https://search.ebscohost.com/login.aspx?direct=true&db=mdc&AN=32894435&site=ehost-live		Reidel	Infectious and Tropical Diseases Research Center, Health Research Institute, Ahvaz Jundishapur University of Medical Sciences, Ahvaz, Iran.; Department of Microbiology, Faculty of Medicine, Ahvaz Jundishapur University of Medical Sciences, Ahvaz, Iran.		Accession Number: 32894435. Language: English. Date Revised: 20210518. Date Created: 20200907. Date Completed: 20210518. Update Code: 20211105. Publication Type: Journal Article. Journal ID: 0403234. Publication Model: Print-Electronic. Cited Medium: Internet. NLM ISO Abbr: Mol Biol Rep. Linked References: Moosavian M, Seyed-Mohammadi S, Sheikh AF, Khoshnood S, Dezfuli AA, Saki M et al (2019) Pre…
rayyan-756240035	Enterobacterial infection in Saudi Arabia: First record of Klebsiella pneumoniae with triple carbapenemase genes resistance.	2019	4		Journal of infection in developing countries		13	4	334-341	Khan, Mubashir Ahmad and Mohamed, Amr M and Faiz, Aftab and Ahmad, Jawwad	https://search.ebscohost.com/login.aspx?direct=true&db=mdc&AN=32045378&site=ehost-live		Open Learning on Enteric Pathogens	Department of Laboratory Medicine, Faculty of Applied Medical Sciences, Umm Al Qura University, Makkah, Saudi Arabia. mubashirpmrc@yahoo.com.		Accession Number: 32045378. Language: English. Date Revised: 20200709. Date Created: 20200212. Date Completed: 20200709. Update Code: 20211106. Publication Type: Journal Article. Journal ID: 101305410. Publication Model: Electronic. Cited Medium: Internet. NLM ISO Abbr: J Infect Dev Ctries. Linking ISSN: 19722680. Subset: MEDLINE; Date of Electronic Publication: 2019 Apr 30. ; Original Imprints: …
rayyan-756240036	fosA3 overexpression with transporter mutations mediates high-level of fosfomycin resistance and silence of fosA3 in fosfomycin-susceptible Klebsiella pneumoniae producing carbapenemase clinical isolates.	2020	8		PloS one		15	8	e0237474-e0237474	Singkham-In, Uthaibhorn and Muhummudaree, Netchanok and Chatsuwan, Tanittha	https://search.ebscohost.com/login.aspx?direct=true&db=mdc&AN=32857767&site=ehost-live		Public Library of Science	Department of Microbiology, Faculty of Medicine, Chulalongkorn University, Bangkok, Thailand.		Accession Number: 32857767. Language: English. Date Revised: 20201008. Date Created: 20200829. Date Completed: 20201008. Update Code: 20211106. Publication Type: Journal Article, Research Support, Non-U.S. Gov't. Journal ID: 101285081. Publication Model: Electronic-eCollection; eCollection. Cited Medium: Internet. NLM ISO Abbr: PLoS One. PubMed Central ID: PMC7454978. Linked References: mBio. 201…
rayyan-756240037	Frequency, Antimicrobial Resistance and Genetic Diversity of Klebsiella pneumoniae in Food Samples.	2016	4		PloS one		11	4	e0153561-e0153561	Guo, Yumei and Zhou, Haijian and Qin, Liyun and Pang, Zhizhao and Qin, Tian and Ren, Hongyu and Pan, Zhuo and Zhou, Jikun	https://search.ebscohost.com/login.aspx?direct=true&db=mdc&AN=27078494&site=ehost-live		Public Library of Science	Shijiazhuang Center for Disease Control and Prevention, Shijiazhuang, People's Republic of China.		Accession Number: 27078494. Language: English. Date Revised: 20190219. Date Created: 20160415. Date Completed: 20160901. Update Code: 20211106. Publication Type: Journal Article, Research Support, Non-U.S. Gov't. Journal ID: 101285081. Publication Model: Electronic-eCollection; eCollection. Cited Medium: Internet. NLM ISO Abbr: PLoS One. PubMed Central ID: PMC4831839. Linked References: Antimicro…
rayyan-756240038	Genetic Characterization of Carbapenem-Resistant Enterobacteriaceae and the Spread of Carbapenem-Resistant Klebsiella pneumonia ST340 at a University Hospital in Thailand.	2015	9		PloS one		10	9	e0139116-e0139116	Netikul, Thidarat and Kiratisin, Pattarachai	https://search.ebscohost.com/login.aspx?direct=true&db=mdc&AN=26407326&site=ehost-live		Public Library of Science	Department of Microbiology, Faculty of Medicine Siriraj Hospital, Mahidol University, Bangkok, Thailand.		Accession Number: 26407326. Language: English. Date Revised: 20181113. Date Created: 20150926. Date Completed: 20160531. Update Code: 20211106. Publication Type: Journal Article, Research Support, Non-U.S. Gov't. Journal ID: 101285081. Publication Model: Electronic-eCollection; eCollection. Cited Medium: Internet. NLM ISO Abbr: PLoS One. PubMed Central ID: PMC4583293. Linked References: Emerg Inf…
rayyan-756240039	Genetic diversity study of various Î²-lactamase-producing multidrug-resistant Escherichia coli isolates from a tertiary care hospital using ERIC-PCR.	2017	7		The Indian journal of medical research		146		S23-S29	Jena, Jayanti and Debata, Nagen Kumar and Sahoo, Rajesh Kumar and Gaur, Mahendra and Subudhi, Enketeswara	https://search.ebscohost.com/login.aspx?direct=true&db=mdc&AN=29205192&site=ehost-live		Medknow	Department of Microbiology, Institute of Medical Sciences & SUM Hospital, Bhubaneswar, India.		Accession Number: 29205192. Language: English. Date Revised: 20181113. Date Created: 20171206. Date Completed: 20180712. Update Code: 20211106. Publication Type: Journal Article. Journal ID: 0374701. Publication Model: Print. Cited Medium: Internet. NLM ISO Abbr: Indian J Med Res. PubMed Central ID: PMC5735567. Linked References: FEMS Microbiol Ecol. 2003 Jul 1;45(2):173-80. (PMID: 19719628); Ann…
rayyan-756240040	Genotypic and phenotypic profiles of antibiotic-resistant bacteria isolated from hospitalised patients in Bangladesh.	2021	7		Tropical medicine & international health : TM & IH		26	7	720-729	Sarjana Safain, Kazi and Bhuyan, Golam Sarower and Hassan Hasib, Saad and Islam, Mohammad Sazzadul and Mahmud-Un-Nabi, Mohammad Al and Sultana, Rosy and Tasnim, Sadia and Noor, Farjana Akther and Sarker, Suprovath Kumar and Islam, Md Tarikul and Rahat, Asifuzzaman and Leung, Daniel T and Domman, Daryl and Manzoor, Farhana and Anwar, Sajid and Majid Bhuiyan, Md Abdul and Chowdhury, Emran Kabir and…	https://search.ebscohost.com/login.aspx?direct=true&db=mdc&AN=33838068&site=ehost-live		Blackwell Scientific Publications	Infectious Diseases Laboratory, Institute for Developing Science and Health Initiatives, Dhaka, Bangladesh.; Department of Mathematics and Natural Sciences, BRAC University, Dhaka, Bangladesh.		Accession Number: 33838068. Language: English. Date Revised: 20210802. Date Created: 20210410. Date Completed: 20210802. Update Code: 20211105. Publication Type: Journal Article, Research Support, Non-U.S. Gov't. Journal ID: 9610576. Publication Model: Print-Electronic. Cited Medium: Internet. NLM ISO Abbr: Trop Med Int Health. Linked References: Heydarpour F, Rahmani Y, Heydarpour B, Asadmobini …
rayyan-756240041	Integrating whole-genome sequencing within the National Antimicrobial Resistance Surveillance Program in the Philippines.	2020	6		Nature communications		11	1	2719-2719	ArgimÃ³n, Silvia and Masim, Melissa A L and Gayeta, June M and Lagrada, Marietta L and Macaranas, Polle K V and Cohen, Victoria and Limas, Marilyn T and Espiritu, Holly O and Palarca, Janziel C and Chilam, Jeremiah and Jamoralin Jr, Manuel C and Villamin, Alfred S and Borlasa, Janice B and Olorosa, Agnettah M and Hernandez, Lara F T and Boehme, Karis D and Jeffrey, Benjamin and Abudahab, Khalil a…	https://search.ebscohost.com/login.aspx?direct=true&db=mdc&AN=32483195&site=ehost-live		Nature Pub. Group	Centre for Genomic Pathogen Surveillance, Wellcome Genome Campus, Hinxton, UK.		Accession Number: 32483195. Language: English. Date Revised: 20210601. Date Created: 20200603. Date Completed: 20200817. Update Code: 20211105. Publication Type: Journal Article, Research Support, N.I.H., Extramural, Research Support, Non-U.S. Gov't. Journal ID: 101528555. Publication Model: Electronic. Cited Medium: Internet. NLM ISO Abbr: Nat Commun. PubMed Central ID: PMC7264328. Linked Refere…
rayyan-756240042	Intravenous fosfomycin for the treatment of nosocomial infections caused by carbapenem-resistant Klebsiella pneumoniae in critically ill patients: a prospective evaluation.	2010	2		Clinical microbiology and infection : the official publication of the European Society of Clinical Microbiology and Infectious Diseases		16	2	184-186	Michalopoulos, A and Virtzili, S and Rafailidis, P and Chalevelakis, G and Damala, M and Falagas, M E	https://search.ebscohost.com/login.aspx?direct=true&db=mdc&AN=19694767&site=ehost-live		Elsevier	Intensive Care Unit, Henry Dunant Hospital, Athens, Greece. amichalopoulos@hol.gr		Accession Number: 19694767. Language: English. Date Revised: 20131121. Date Created: 20090822. Date Completed: 20100322. Update Code: 20211106. Publication Type: Clinical Trial, Journal Article. Journal ID: 9516420. Publication Model: Print-Electronic. Cited Medium: Internet. NLM ISO Abbr: Clin Microbiol Infect. Linking ISSN: 1198743X. Subset: MEDLINE; Date of Electronic Publication: 2009 Aug 20.…
rayyan-756240043	Is it time to move away from polymyxins?: evidence and alternatives.	2021	3		European journal of clinical microbiology & infectious diseases : official publication of the European Society of Clinical Microbiology		40	3	461-475	Soman, Rajeev and Bakthavatchalam, Yamuna Devi and Nadarajan, Abinaya and Dwarakanathan, Hariharan Triplicane and Venkatasubramanian, Ramasubramanian and Veeraraghavan, Balaji	https://search.ebscohost.com/login.aspx?direct=true&db=mdc&AN=33009595&site=ehost-live		Springer	Department of Infectious Diseases, Jupiter Hospital, Pune, India.		Accession Number: 33009595. Language: English. Date Revised: 20210804. Date Created: 20201003. Date Completed: 20210804. Update Code: 20211105. Publication Type: Journal Article, Review. Journal ID: 8804297. Publication Model: Print-Electronic. Cited Medium: Internet. NLM ISO Abbr: Eur J Clin Microbiol Infect Dis. Linked References: World Health Organization (2017) Global priority list of antibio…
r and biochemical insights into the in vivo evolution of AmpC-mediated resistance to ceftolozane/tazobactam during treatment of an MDR Pseudomonas aeruginosa infection. J Antimicrob Chemother: dkaa291. https://doi.org/10.1093/jac/dkaa291.; Winkler ML	Papp-Wallace KM	Hujer AM	Domitrovic TN	Hujer KM	Hurless KN et al (2015) Unexpected challenges in treating multidrug-resistant Gram-negative bacteria: resistance to ceftazidime-avibactam in archived isolates of Pseudomonas aeruginosa. Antimicrob Agents Chemother 59(2):1020â€“1029. (PMID: 254510574335889); Skoglund E	Abodakpi H	Rios R	Diaz L	De La Cadena E	Dinh AQ et al (2018) In vivo resistance to ceftolozane/tazobactam in Pseudomonas aeruginosa arising by AmpC- and non-AmpC-mediated pathways. Case Rep Infect Dis 2018:9095203. (PMID: 306754066323425); O'Donnell JN	Bidell MR	Lodise TP (2020) Approach to the treatment of patients with serious multidrug-resistant Pseudomonas aeruginosa infections. Pharmacotherapy. https://doi.org/10.1002/phar.2449.; Horner C	Mushtaq S	Livermore DM	BSAC Resistance Surveillance Standing Committee (2019) Potentiation of imipenem by relebactam for Pseudomonas aeruginosa from bacteraemia and respiratory infections. J Antimicrob Chemother 74(7):1940â€“1944. (PMID: 31032858); Pragasam AK	Raghanivedha M	Anandan S	Veeraraghavan B (2016) Characterization of Pseudomonas aeruginosa with discrepant carbapenem susceptibility profile. Ann Clin Microbiol Antimicrob 15:12. (PMID: 269118744765188); Sabet M	Tarazi Z	Griffith DC (2018) Activity of meropenem-vaborbactam against Pseudomonas aeruginosa and Acinetobacter baumannii in a neutropenic mouse thigh infection model. Antimicrob Agents Chemother 63(1):e01665â€“e01618. (PMID: 303230496325227); Iregui A	Khan Z	Landman D	Quale J (2020) Activity of cefiderocol against Enterobacterales	Pseudomonas aeruginosa	and Acinetobacter baumannii endemic to medical centers in New York City. Microb Drug Resist 26(7):722â€“726. (PMID: 320319157368386); Delgado-Valverde M	Conejo MDC	Serrano L	FernÃ¡ndez-Cuenca F	Pascual Ã (2020) Activity of cefiderocol against high-risk clones of multidrug-resistant Enterobacterales	Acinetobacter baumannii	Pseudomonas aeruginosa and Stenotrophomonas maltophilia. J Antimicrob Chemother 75(7):1840â€“1849. (PMID: 322778217303814); Hackel MA	Tsuji M	Yamano Y	Echols R	Karlowsky JA	Sahm DF (2017) In vitro activity of the siderophore cephalosporin	cefiderocol	against a recent collection of clinically relevant Gram-negative bacilli from North America and Europe	including carbapenem-nonsusceptible isolates (SIDERO-WT-2014 study). Antimicrob Agents Chemother 61(9):e00093â€“e00017. (PMID: 286301815571285); Hackel MA	Tsuji M	Yamano Y	Echols R	Karlowsky JA	Sahm DF (2018) In vitro activity of the siderophore cephalosporin	cefiderocol	against carbapenem-nonsusceptible and multidrug-resistant isolates of Gram-negative bacilli collected worldwide in 2014 to 2016. Antimicrob Agents Chemother 62(2):e01968â€“e01917.; Moya B	Bhagwat S	Cabot G	Bou G
rayyan-756240044	Isolation and characterization of multidrug-resistant Klebsiella pneumoniae from raw cow milk in Jiangsu and Shandong provinces, China.	2021	5		Transboundary and emerging diseases		68	3	1033-1039	Yang, Yi and Peng, Yalan and Jiang, Jingyi and Gong, Zaicheng and Zhu, Hao and Wang, Kun and Zhou, Qiaoni and Tian, Yu and Qin, Aijian and Yang, Zhangping and Shang, Shaobin	https://search.ebscohost.com/login.aspx?direct=true&db=mdc&AN=32780945&site=ehost-live		Blackwell Verlag	Jiangsu Co-innovation Center for Prevention and Control of Important Animal Infectious Diseases and Zoonoses, College of Veterinary Medicine, Yangzhou University, Yangzhou, China.; International Corporation Laboratory of Agriculture and Agricultural Products Safety, Yangzhou University, Yangzhou, China.		Accession Number: 32780945. Language: English. Date Revised: 20210616. Date Created: 20200812. Date Completed: 20210616. Update Code: 20211105. Publication Type: Journal Article. Journal ID: 101319538. Publication Model: Print-Electronic. Cited Medium: Internet. NLM ISO Abbr: Transbound Emerg Dis. Linked References: Bi, Y., Wang, Y. J., Qin, Y., Guix Vallverdu, R., Maldonado Garcia, J., Sun, W., …
rayyan-756240045	Klebsiella pneumoniae ST307 with bla OXA-181, South Africa, 2014-2016.	2019	4		Emerging infectious diseases		25	4	739-747	Lowe, Michelle and Kock, Marleen M and Coetzee, Jennifer and Hoosien, Ebrahim and Peirano, Gisele and Strydom, Kathy-Ann and Ehlers, Marthie M and Mbelle, Nontombi M and Shashkina, Elena and Haslam, David B and Dhawan, Puneet and Donnelly, Robert J and Chen, Liang and Kreiswirth, Barry N and Pitout, Johann D D	https://search.ebscohost.com/login.aspx?direct=true&db=mdc&AN=30882333&site=ehost-live		National Center for Infectious Diseases, Centers for Disease Control and Prevention (CDC)	United States		Accession Number: 30882333. Language: English. Date Revised: 20200614. Date Created: 20190319. Date Completed: 20191224. Update Code: 20211105. Publication Type: Journal Article, Research Support, N.I.H., Extramural, Research Support, Non-U.S. Gov't. Journal ID: 9508155. Publication Model: Print. Cited Medium: Internet. NLM ISO Abbr: Emerg Infect Dis. PubMed Central ID: PMC6433043. Linked Referen…
rayyan-756240046	Klebsiella pneumoniae: an increasing threat to public health.	2020	1		Annals of clinical microbiology and antimicrobials		19	1	2022-01-01	Effah, Clement Yaw and Sun, Tongwen and Liu, Shaohua and Wu, Yongjun	https://search.ebscohost.com/login.aspx?direct=true&db=mdc&AN=31918737&site=ehost-live		BioMed Central	College of Public Health, Zhengzhou University, Zhengzhou, 450001, China.		Accession Number: 31918737. Language: English. Date Revised: 20200514. Date Created: 20200111. Date Completed: 20200514. Update Code: 20211106. Publication Type: Journal Article, Meta-Analysis, Review. Journal ID: 101152152. Publication Model: Electronic. Cited Medium: Internet. NLM ISO Abbr: Ann Clin Microbiol Antimicrob. PubMed Central ID: PMC7050612. Linked References: Semin Perinatol. 2002 Oc…
rayyan-756240047	MDRO transmission in acute hospitals during the COVID-19 pandemic.	2021	8		Current opinion in infectious diseases		34	4	365-371	Sun Jin, Louisa and Fisher, Dale	https://search.ebscohost.com/login.aspx?direct=true&db=mdc&AN=34010232&site=ehost-live		Lippincott Williams & Wilkins	Infectious Diseases, Alexandra Hospital.; Division of Infectious Diseases, National University Hospital.		Accession Number: 34010232. Language: English. Date Revised: 20210722. Date Created: 20210519. Date Completed: 20210722. Update Code: 20211105. Publication Type: Journal Article, Review. Journal ID: 8809878. Publication Model: Print. Cited Medium: Internet. NLM ISO Abbr: Curr Opin Infect Dis. Linked References: Woon SA, Fisher D. Antimicrobial agents - optimising the ecological balance. BMC Med 2…
rayyan-756240049	Molecular characterization and epidemiology of carbapenem non-susceptible Enterobacteriaceae isolated from the Eastern region of Heilongjiang Province, China.	2018	8		BMC infectious diseases		18	1	417-417	Gong, Xue and Zhang, Jisheng and Su, Shanshan and Fu, Yanjun and Bao, Mingjia and Wang, Yong and Zhang, Xiaoli	https://search.ebscohost.com/login.aspx?direct=true&db=mdc&AN=30134844&site=ehost-live		BioMed Central	Department of Microbiology, the First Affiliated Hospital of Jiamusi University, Jiamusi, Heilongjiang, China.		Accession Number: 30134844. Language: English. Date Revised: 20181202. Date Created: 20180824. Date Completed: 20180907. Update Code: 20211105. Publication Type: Journal Article. Journal ID: 100968551. Publication Model: Electronic. Cited Medium: Internet. NLM ISO Abbr: BMC Infect Dis. PubMed Central ID: PMC6106938. Linked References: PLoS One. 2015 Jul 21;10(7):e0133727. (PMID: 26196384); Ann Cl…
rayyan-756240050	Molecular characterization of the bla(KPC-2) gene in clinical isolates of carbapenem-resistant Klebsiella pneumoniae from the pediatric wards of a Chinese hospital.	2012	10		Canadian journal of microbiology		58	10	1167-1173	Liu, Yang and Li, Xiang-Yang and Wan, La-Gen and Jiang, Wei-Yan and Li, Fang-Qu and Yang, Jing-Hong	https://search.ebscohost.com/login.aspx?direct=true&db=mdc&AN=22978676&site=ehost-live		Canadian Science Publishing	The First Affiliated Hospital of Nanchang University, Nanchang University, Yong wai zheng jie No. 17, Nanchang, 330006, People's Republic of China. ly13767160474@sina.com		Accession Number: 22978676. Language: English. Date Revised: 20201209. Date Created: 20120918. Date Completed: 20130408. Update Code: 20211106. Publication Type: Journal Article. Journal ID: 0372707. Publication Model: Print-Electronic. Cited Medium: Internet. NLM ISO Abbr: Can J Microbiol. Linking ISSN: 00084166. Subset: MEDLINE; Date of Electronic Publication: 2012 Sep 14. Current Imprints: Pub…
rayyan-756240051	Molecular description of plasmid-mediated AmpC Î²-lactamases among nosocomial isolates of Escherichia coli & Klebsiella pneumoniae from six different hospitals in India.	2012			The Indian journal of medical research		135		114-119	Mohamudha, Parveen R and Harish, B N and Parija, S C	https://search.ebscohost.com/login.aspx?direct=true&db=mdc&AN=22382192&site=ehost-live		Medknow	Department of Microbiology, Jawaharlal Institute of Postgraduate Medical Education & Research, Puducherry, India.		Accession Number: 22382192. Language: English. Date Revised: 20211021. Date Created: 20120303. Date Completed: 20120612. Update Code: 20211106. Publication Type: Journal Article, Research Support, Non-U.S. Gov't. Journal ID: 0374701. Publication Model: Print. Cited Medium: Internet. NLM ISO Abbr: Indian J Med Res. PubMed Central ID: PMC3307170. Linked References: Antimicrob Agents Chemother. 1992…
rayyan-756240052	Molecular epidemiology of carbapenem resistant gram-negative bacilli from infected pediatric population in tertiary - care hospitals in MedellÃ­n, Colombia: an increasing problem.	2016	9		BMC infectious diseases		16		463-463	Vanegas, Johanna M and Parra, O Lorena and JimÃ©nez, J Natalia	https://search.ebscohost.com/login.aspx?direct=true&db=mdc&AN=27585707&site=ehost-live		BioMed Central	LÃ­nea de EpidemiologÃ­a Molecular Bacteriana, Grupo de MicrobiologÃ­a BÃ¡sica y Aplicada, Escuela de MicrobiologÃ­a, Universidad de Antioquia, Street 67, 53- 108, Block 5, office 135, MedellÃ­n, Colombia.		Accession Number: 27585707. Language: English. Date Revised: 20181202. Date Created: 20160903. Date Completed: 20170705. Update Code: 20211105. Publication Type: Journal Article. Journal ID: 100968551. Publication Model: Electronic. Cited Medium: Internet. NLM ISO Abbr: BMC Infect Dis. PubMed Central ID: PMC5009693. Linked References: Braz J Infect Dis. 2007 Apr;11(2):267-71. (PMID: 17625775); Pe…
rayyan-756240053	Molecular typing and prevalence of extended-spectrum Î²-lactamase genes in diarrhoeagenic Escherichia coli strains isolated from foods and humans in Mashhad, Iran.	2021	10		Journal of applied microbiology		131	4	2033-2048	Fallah, N and Rad, M and Ghazvini, K and Ghaemi, M and Jamshidi, A	https://search.ebscohost.com/login.aspx?direct=true&db=mdc&AN=33719123&site=ehost-live		Published for the Society for Applied Bacteriology by Blackwell Science	Department of Food Hygiene, Faculty of Veterinary Medicine, Ferdowsi University of Mashhad, Mashhad, Iran.		Accession Number: 33719123. Language: English. Date Revised: 20211015. Date Created: 20210315. Date Completed: 20211015. Update Code: 20211105. Publication Type: Journal Article. Journal ID: 9706280. Publication Model: Print-Electronic. Cited Medium: Internet. NLM ISO Abbr: J Appl Microbiol. Linked References: Ahmed, A.M. and Shimamoto, T. (2015) Molecular analysis of multidrug resistance in Shig…
rayyan-756240054	Multi-drug resistant, biofilm-producing high-risk clonal lineage of Klebsiella in companion and household animals.	2020	12		Letters in applied microbiology		71	6	580-587	Banerjee, A and Batabyal, K and Singh, A D and Joardar, S N and Dey, S and Isore, D P and Sar, T K and Dutta, T K and Bandyopadhyay, S and Samanta, I	https://search.ebscohost.com/login.aspx?direct=true&db=mdc&AN=32881009&site=ehost-live		Published for the Society for Applied Bacteriology by Blackwell Scientific Publications	Department of Veterinary Microbiology, West Bengal University of Animal and Fishery Sciences, Kolkata, India.		Accession Number: 32881009. Language: English. Date Revised: 20210105. Date Created: 20200904. Date Completed: 20210105. Update Code: 20211106. Publication Type: Journal Article. Journal ID: 8510094. Publication Model: Print-Electronic. Cited Medium: Internet. NLM ISO Abbr: Lett Appl Microbiol. Linked References: Abdalhamed, A.M., Zeedan, G.S.G. and Zeina, H.A.A.A. (2018) Isolation and identifica…
rayyan-756240055	Multidrug-resistant Acinetobacter baumannii as an emerging concern in hospitals.	2021	10		Molecular biology reports		48	10	6987-6998	Ibrahim, Susan and Al-Saryi, Nadal and Al-Kadmy, Israa M S and Aziz, Sarah Naji	https://search.ebscohost.com/login.aspx?direct=true&db=mdc&AN=34460060&site=ehost-live		Reidel	Branch of Biotechnology, Department of Biology, College of Science, Mustansiriyah University, POX 10422, Baghdad, Iraq.		Accession Number: 34460060. Language: English. Date Revised: 20210930. Date Created: 20210830. Update Code: 20211106. Publication Type: Journal Article, Review. Journal ID: 0403234. Publication Model: Print-Electronic. Cited Medium: Internet. NLM ISO Abbr: Mol Biol Rep. PubMed Central ID: PMC8403534. Linked References: van Looveren M, Goossens H, ARPAC Steering Group (2004) Antimicrobial resistan…
rayyan-756240056	Nosocomial blood-stream infections from extended-spectrum-beta-lactamase-producing Escherichia coli and Klebsiella pneumonia from GB Pant Hospital, New Delhi.	2010	9		Journal of infection in developing countries		4	8	517-520	Taneja, Juhi and Mishra, Bibhabati and Thakur, Archana and Dogra, Vinita and Loomba, Poonam	https://search.ebscohost.com/login.aspx?direct=true&db=mdc&AN=20818104&site=ehost-live		Open Learning on Enteric Pathogens	Department of Microbiology, GB Pant Hospital, JL Marg, New Delhi, India. drjuhitaneja@gmail.com		Accession Number: 20818104. Language: English. Date Revised: 20191111. Date Created: 20100907. Date Completed: 20110106. Update Code: 20211105. Publication Type: Journal Article. Journal ID: 101305410. Publication Model: Electronic. Cited Medium: Internet. NLM ISO Abbr: J Infect Dev Ctries. Linking ISSN: 19722680. Subset: MEDLINE; Date of Electronic Publication: 2010 Sep 03. ; Original Imprints: …
rayyan-756240058	Nosocomial spread of OXA-232-producing Klebsiella pneumoniae ST15 in a teaching hospital, Shanghai, China.	2019	10		BMC microbiology		19	1	235-235	Li, Xin and Ma, Wei and Qin, Qin and Liu, Shanrong and Ye, Liyan and Yang, Jiyong and Li, Boan	https://search.ebscohost.com/login.aspx?direct=true&db=mdc&AN=31660869&site=ehost-live		BioMed Central	Department of Laboratory Diagnosis, Changhai Hospital, Navy Medical University, Shanghai, 200433, China.		Accession Number: 31660869. Language: English. Date Revised: 20200729. Date Created: 20191030. Date Completed: 20200729. Update Code: 20211105. Publication Type: Journal Article, Research Support, Non-U.S. Gov't. Journal ID: 100966981. Publication Model: Electronic. Cited Medium: Internet. NLM ISO Abbr: BMC Microbiol. PubMed Central ID: PMC6819465. Linked References: J Infect Dis. 2017 Feb 15;215…
rayyan-756240059	Predominance of genetically diverse ESBL Escherichia coli identified in resistance mapping of Vembanad Lake, the largest fresh-cum-brackishwater lake of India.	2021	12		Environmental science and pollution research international		28	46	66206-66222	Vaiyapuri, Murugadas and Sebastian, Anna SherinPulithara and George, Iris and Variem, Sandhya Soolamkandath and Vasudevan, Radhakrishnan Nair and George, Joshy Chalil and Badireddy, Madhusudana Rao and Sivam, Visnuvinayagam and Peeralil, Shaheer and Sanjeev, Devi and Thandapani, Muthulakshmi and Moses, Sheela Albert and Nagarajarao, Ravishankar Chandragiri and Mothadaka, Mukteswar Prasad	https://search.ebscohost.com/login.aspx?direct=true&db=mdc&AN=34328620&site=ehost-live		Springer	Microbiology, Fermentation and Biotechnology Division, ICAR-Central Institute of Fisheries Technology (ICAR-CIFT), Cochin, 682029, Kerala, India. drmurugadas@gmail.com.		Accession Number: 34328620. Language: English. Date Revised: 20211202. Date Created: 20210730. Update Code: 20211206. Publication Type: Journal Article. Journal ID: 9441769. Publication Model: Print-Electronic. Cited Medium: Internet. NLM ISO Abbr: Environ Sci Pollut Res Int. Linked References: Aarestrup FM, McDermott PF, Kahlmeter G (2007) Antimicrobial susceptibility testingâ€“clinical break po…
rayyan-756240061	Prevention of nosocomial transmission and biofilm formation on novel biocompatible antimicrobial gloves impregnated with biosynthesized silver nanoparticles synthesized using Eucalyptus citriodora leaf extract.	2021	9		Biotechnology journal		16	9	e2100030-e2100030	Paosen, Supakit and Lethongkam, Sakkarin and Wunnoo, Suttiwan and Lehman, Nussana and Kalkornsurapranee, Ekwipoo and Septama, Abdi Wira and Voravuthikunchai, Supayang Piyawan	https://search.ebscohost.com/login.aspx?direct=true&db=mdc&AN=34102004&site=ehost-live		Wiley-VCH Verlag	Division of Biological Science, Faculty of Science I Center of Antimicrobial Biomaterial Innovation-Southeast Asia, Prince of Songkla University, Songkhla, Thailand.		Accession Number: 34102004. Language: English. Date Revised: 20210909. Date Created: 20210608. Date Completed: 20210909. Update Code: 20211105. Publication Type: Journal Article. Journal ID: 101265833. Publication Model: Print-Electronic. Cited Medium: Internet. NLM ISO Abbr: Biotechnol J. Linked References: Pittet, D., Allegranzi, B., &amp; Boyce, J., (2009). The World Health Organization guidel…
rayyan-756240062	Rate of polymyxin resistance among Acinetobacter baumannii recovered from hospitalized patients: a systematic review and meta-analysis.	2020	8		European journal of clinical microbiology & infectious diseases : official publication of the European Society of Clinical Microbiology		39	8	1427-1438	Lima, William Gustavo and Brito, JÃºlio CÃ©sar Moreira and Cardoso, BÃ¡rbara Gatti and Cardoso, Valbert Nascimento and de Paiva, Magna Cristina and de Lima, Maria Elena and Fernandes, Simone OdÃ­lia Antunes	https://search.ebscohost.com/login.aspx?direct=true&db=mdc&AN=32533271&site=ehost-live		Springer	LaboratÃ³rio de RadioisÃ³topos, Departamento de AnÃ¡lises Clinicas e ToxicolÃ³gicas, Faculdade de FarmÃ¡cia, Universidade Federal de Minas Gerais, Belo Horizonte, MG, Brazil. williamgustavofarmacia@hotmail.com.; LaboratÃ³rio de DiagnÃ³stico Laboratorial e Microbiologia ClÃ­nica, Campus Centro-Oeste/Dona Lindu, Universidade Federal de SÃ£o JoÃ£o del-Rei, Rua SebastiÃ£o GonÃ§alves Coelho, 400, Divi…		Accession Number: 32533271. Language: English. Date Revised: 20210719. Date Created: 20200614. Date Completed: 20210316. Update Code: 20211105. Publication Type: Journal Article, Meta-Analysis, Systematic Review. Journal ID: 8804297. Publication Model: Print-Electronic. Cited Medium: Internet. NLM ISO Abbr: Eur J Clin Microbiol Infect Dis. Linked References: Howard A, Oâ€™Donoghue M, Feeney A, Sl…
rayyan-756240063	Resistome of carbapenem- and colistin-resistant Klebsiella pneumoniae clinical isolates.	2018	6		PloS one		13	6	e0198526-e0198526	Lomonaco, Sara and Crawford, Matthew A and Lascols, Christine and Timme, Ruth E and Anderson, Kevin and Hodge, David R and Fisher, Debra J and Pillai, Segaran P and Morse, Stephen A and Khan, Erum and Hughes, Molly A and Allard, Marc W and Sharma, Shashi K	https://search.ebscohost.com/login.aspx?direct=true&db=mdc&AN=29883490&site=ehost-live		Public Library of Science	Center for Food Safety and Applied Nutrition, U.S. Food & Drug Administration, College Park, Maryland, United States of America.		Accession Number: 29883490. Language: English. Date Revised: 20201214. Date Created: 20180609. Date Completed: 20181211. Update Code: 20211106. Publication Type: Journal Article, Research Support, N.I.H., Extramural, Research Support, Non-U.S. Gov't, Research Support, U.S. Gov't, Non-P.H.S., Research Support, U.S. Gov't, P.H.S.. Journal ID: 101285081. Publication Model: Electronic-eCollection; eC…
rayyan-756240064	Synergistic antibacterial effects of colistin in combination with aminoglycoside, carbapenems, cephalosporins, fluoroquinolones, tetracyclines, fosfomycin, and piperacillin on multidrug resistant Klebsiella pneumoniae isolates.	2021	1		PloS one		16	1	e0244673-e0244673	Ontong, Julalak C and Ozioma, Nwabor F and Voravuthikunchai, Supayang P and Chusri, Sarunyou	https://search.ebscohost.com/login.aspx?direct=true&db=mdc&AN=33406110&site=ehost-live		Public Library of Science	Division of Infectious Diseases, Department of Internal Medicine, Faculty of Medicine, Prince of Songkla University, Hat Yai, Songkhla, Thailand.; Division of Biological Science, Excellence Research Laboratory on Natural Products, Faculty of Science and Natural Product Research Center of Excellence, Prince of Songkla University, Hat Yai, Songkhla, Thailand.; Cosmetic Technology and Dietary Supple…		Accession Number: 33406110. Language: English. Date Revised: 20210514. Date Created: 20210106. Date Completed: 20210503. Update Code: 20211105. Publication Type: Journal Article, Research Support, Non-U.S. Gov't. Journal ID: 101285081. Publication Model: Electronic-eCollection; eCollection. Cited Medium: Internet. NLM ISO Abbr: PLoS One. PubMed Central ID: PMC7787437. Comment: Erratum in: PLoS On…
rayyan-756240065	The determination of carbapenem resistance in Escherichia coli and Pneumoniae isolates related to nosocomial infections and the evaluation of risk factors.	2014	1		The Southeast Asian journal of tropical medicine and public health		45	1	113-122	Budak, S and Oncul, O and Aktas, Z and Acar, A and Ozyurt, M and Turhan, V and Erdem, H and Gorenek, L	https://search.ebscohost.com/login.aspx?direct=true&db=mdc&AN=24964660&site=ehost-live		Central Coordinating Board for Tropical Medicine and public Health Project of SEAMEC	Thailand		Accession Number: 24964660. Language: English. Date Revised: 20140626. Date Created: 20140627. Date Completed: 20140721. Update Code: 20211106. Publication Type: Journal Article, Research Support, Non-U.S. Gov't. Journal ID: 0266303. Publication Model: Print. Cited Medium: Print. NLM ISO Abbr: Southeast Asian J Trop Med Public Health. Linking ISSN: 01251562. Subset: MEDLINE; Date of Electronic Pu…
rayyan-756240066	The face of hypervirulent Klebsiella pneumoniae isolated from clinical samples of two Iranian teaching hospitals.	2021	8		Annals of clinical microbiology and antimicrobials		20	1	58-58	Sanikhani, Rahimeh and Moeinirad, Mohammad and Solgi, Hamid and Hadadi, Azar and Shahcheraghi, Fereshteh and Badmasti, Farzad	https://search.ebscohost.com/login.aspx?direct=true&db=mdc&AN=34465335&site=ehost-live		BioMed Central	Department of Bacteriology, Pasteur Institute of Iran, Tehran, Iran.		Accession Number: 34465335. Language: English. Date Revised: 20210904. Date Created: 20210901. Update Code: 20211106. Publication Type: Journal Article. Journal ID: 101152152. Publication Model: Electronic. Cited Medium: Internet. NLM ISO Abbr: Ann Clin Microbiol Antimicrob. PubMed Central ID: PMC8406009. Linked References: Int J Infect Dis. 2015 Aug;37:107-12. (PMID: 26141415); J Antimicrob Chem…
rayyan-756240067	The High mortality and antimicrobial resistance of Klebsiella pneumoniae bacteremia in northern Taiwan.	2020	4		Journal of infection in developing countries		14	4	373-379	Chen, Chyi-Liang and Hou, Pin-Chun and Wang, Yun-Ting and Lee, Hao-Yuan and Zhou, Ying-Li and Wu, Ting-Shu and Janapatla, Rajendra-Prasad and Yang, Chien-Chang	https://search.ebscohost.com/login.aspx?direct=true&db=mdc&AN=32379714&site=ehost-live		Open Learning on Enteric Pathogens	Molecular Infectious Disease Research Center, Chang Gung Memorial Hospital, Taoyuan, Taiwan. dinoschen@adm.cgmh.org.tw.		Accession Number: 32379714. Language: English. Date Revised: 20210719. Date Created: 20200508. Date Completed: 20210719. Update Code: 20211105. Publication Type: Journal Article, Research Support, Non-U.S. Gov't. Journal ID: 101305410. Publication Model: Electronic. Cited Medium: Internet. NLM ISO Abbr: J Infect Dev Ctries. Linking ISSN: 19722680. Subset: MEDLINE; Date of Electronic Publication: …
rayyan-756240068	Whole genome sequencing of extended-spectrum Î²-lactamase genes in EnterobacteriaceaeÂ isolates from Nigeria.	2020	4		PloS one		15	4	e0231146-e0231146	Jesumirhewe, Christiana and Springer, Burkhard and Allerberger, Franz and Ruppitsch, Werner	https://search.ebscohost.com/login.aspx?direct=true&db=mdc&AN=32287306&site=ehost-live		Public Library of Science	Department of Pharmaceutical Microbiology, Prof Dora Akunyili College of Pharmacy, Igbinedion University, Okada, Nigeria.		Accession Number: 32287306. Language: English. Date Revised: 20200710. Date Created: 20200415. Date Completed: 20200710. Update Code: 20211105. Publication Type: Journal Article, Research Support, Non-U.S. Gov't. Journal ID: 101285081. Publication Model: Electronic-eCollection; eCollection. Cited Medium: Internet. NLM ISO Abbr: PLoS One. PubMed Central ID: PMC7156064. Linked References: Curr Opin…
rayyan-756240069	A megaplasmid family driving dissemination of multidrug resistance in Pseudomonas.	2020	3		Nature communications		11	1	1370-1370	Cazares, Adrian and Moore, Matthew P and Hall, James P J and Wright, Laura L and Grimes, Macauley and Emond-RhÃ©ault, Jean-Guillaume and Pongchaikul, Pisut and Santanirand, Pitak and Levesque, Roger C and Fothergill, Joanne L and Winstanley, Craig	https://search.ebscohost.com/login.aspx?direct=true&db=mdc&AN=32170080&site=ehost-live		Nature Pub. Group	Institute of Infection and Global Health, University of Liverpool, Liverpool, UK. A.Cazares-Lopez@liverpool.ac.uk.		Accession Number: 32170080. Language: English. Date Revised: 20210313. Date Created: 20200315. Date Completed: 20200713. Update Code: 20211105. Publication Type: Journal Article, Research Support, Non-U.S. Gov't. Journal ID: 101528555. Publication Model: Electronic. Cited Medium: Internet. NLM ISO Abbr: Nat Commun. PubMed Central ID: PMC7070040. Linked References: Oâ€™Neill, J. Tackling drug-resi…
rayyan-756240070	Abundance of extended-spectrum Î²-lactamase genes among intestinal Escherichia coli strains from drug users.	2021	8		Archives of microbiology		203	6	3245-3255	Barani, Alireza and Tabatabaee Bafroee, Akram Sadat and Jabalameli, Leila	https://search.ebscohost.com/login.aspx?direct=true&db=mdc&AN=33837441&site=ehost-live		Springer-Verlag	Department of Biology, East Tehran Branch, Islamic Azad University, Tehran, Iran.		Accession Number: 33837441. Language: English. Date Revised: 20210825. Date Created: 20210410. Date Completed: 20210825. Update Code: 20211105. Publication Type: Journal Article. Journal ID: 0410427. Publication Model: Print-Electronic. Cited Medium: Internet. NLM ISO Abbr: Arch Microbiol. Linked References: Ahmed OB, Omar AO, Asghar AH et al (2013) Prevalence of TEM, SHV and CTX-M genes in Esche…
rayyan-756240071	Acquisition of multidrug-resistant bacteria and encoding genes among French pilgrims during the 2017 and 2018 Hajj.	2021	6		European journal of clinical microbiology & infectious diseases : official publication of the European Society of Clinical Microbiology		40	6	1199-1207	Hoang, Van-Thuan and Dao, Thi-Loi and Ly, Tran Duc Anh and Gouriet, FrÃ©dÃ©rique and Hadjadj, Linda and Belhouchat, Khadidja and Chaht, Kamel Larbi and Yezli, Saber and Alotaibi, Badriah and Raoult, Didier and Parola, Philippe and Baron, Sophie Alexandra and de Santi, Vincent Pommier and Rolain, Jean-Marc and Gautret, Philippe	https://search.ebscohost.com/login.aspx?direct=true&db=mdc&AN=33411174&site=ehost-live		Springer	IRD, AP-HM, SSA, VITROME, Aix Marseille University, Marseille, France.; Institut Hospitalo-Universitaire MÃ©diterranÃ©e Infection, 19-21 Boulevard Jean Moulin, 13385, Marseille Cedex 05, France.; Thai Binh University of Medicine and Pharmacy, Thai Binh, Vietnam.		Accession Number: 33411174. Language: English. Date Revised: 20210907. Date Created: 20210107. Date Completed: 20210907. Update Code: 20211105. Publication Type: Journal Article. Journal ID: 8804297. Publication Model: Print-Electronic. Cited Medium: Internet. NLM ISO Abbr: Eur J Clin Microbiol Infect Dis. Linked References: Memish ZA, Steffen R, White P, Dar O, Azhar EI, Sharma A, Zumla A (2019)…
rayyan-756240072	Antibacterial effects of Octenicept, and benzalkonium chloride on Acinetobacter baumannii strains isolated from clinical samples and determination of genetic diversity of isolates by RAPD-PCR method.	2021	11		Molecular biology reports		48	11	7423-7431	Khosravi, Azar Dokht and Montazeri, Effat Abbasi and Maki, Seyyedeh Roya	https://search.ebscohost.com/login.aspx?direct=true&db=mdc&AN=34635960&site=ehost-live		Reidel	Infectious and Tropical Diseases Research Center, Health Research Institute, Ahvaz Jundishapur University of Medical Sciences, Ahvaz, Iran.; Department of Microbiology, Faculty of Medicine, Ahvaz Jundishapur University of Medical Sciences, Ahvaz, Iran.; Iranian Study Group on Microbial Drug Resistance, Tehran, Iran.		Accession Number: 34635960. Language: English. Date Revised: 20211108. Date Created: 20211012. Update Code: 20211120. Publication Type: Journal Article. Journal ID: 0403234. Publication Model: Print-Electronic. Cited Medium: Internet. NLM ISO Abbr: Mol Biol Rep. Linked References: Moubareck CA, Halat DH (2020) Insights into Acinetobacter baumannii: a review of microbiological, virulence, and resi…
rayyan-756240073	Biotyping of multidrug-resistant Klebsiella pneumoniae clinical isolates from France and Algeria using MALDI-TOF MS.	2013	4		PloS one		8	4	e61428-e61428	Berrazeg, Meryem and Diene, Seydina M and Drissi, Mourad and Kempf, Marie and Richet, HervÃ© and Landraud, Luce and Rolain, Jean-Marc	https://search.ebscohost.com/login.aspx?direct=true&db=mdc&AN=23620754&site=ehost-live		Public Library of Science	Aix-Marseille UniversitÃ©, UnitÃ© de Recherche en Maladies Infectieuses et Tropicales Emergentes (URMITE), UM63, CNRS 7278, IRD 198, Inserm 1095, IHU MÃ©diterranÃ©e Infection, FacultÃ© de MÃ©decine et de Pharmacie, Marseille, France.		Accession Number: 23620754. Language: English. Date Revised: 20211021. Date Created: 20130427. Date Completed: 20131111. Update Code: 20211106. Publication Type: Journal Article, Research Support, Non-U.S. Gov't. Journal ID: 101285081. Publication Model: Electronic-Print. Cited Medium: Internet. NLM ISO Abbr: PLoS One. PubMed Central ID: PMC3631213. Linked References: PLoS One. 2012;7(11):e47152.…
rayyan-756240074	Bloodstream infections caused by Escherichia coli carrying mcr-1 gene in hospitalized patients in northern Italy from 2012 to 2018.	2020	4		Infection		48	2	223-230	Mariani, Bianca and Corbella, Marta and Merla, Cristina and Tallarita, Monica and Piralla, Antonio and Girello, Alessia and Castelli, Michele and Bracchi, Chiara and Marone, Piero and Cambieri, Patrizia	https://search.ebscohost.com/login.aspx?direct=true&db=mdc&AN=31758437&site=ehost-live		Springer Heidelberg	UOC Microbiologia e Virologia, Fondazione IRCCS Policlinico San Matteo, Piazzale Golgi 19, 27100, Pavia, Italy.		Accession Number: 31758437. Language: English. Date Revised: 20210201. Date Created: 20191124. Date Completed: 20200402. Update Code: 20211106. Publication Type: Journal Article. Journal ID: 0365307. Publication Model: Print-Electronic. Cited Medium: Internet. NLM ISO Abbr: Infection. Linked References: Cassir N, Rolain J-M, Brouqui P. A new strategy to ight antimicrobial resistance: the revival …
rayyan-756240075	Companion Animals Emerged as an Important Reservoir of Carbapenem-Resistant Enterobacteriaceae: A Report from India.	2021	3		Current microbiology		78	3	1006-1016	Bandyopadhyay, Samiran and Banerjee, Jaydeep and Bhattacharyya, Debaraj and Tudu, Rahul and Samanta, Indranil and Dandapat, Premanshu and Nanda, Pramod K and Das, Arun K and Mondal, Bimalendu and Batabyal, Subhasis and Dutta, Tapan K	https://search.ebscohost.com/login.aspx?direct=true&db=mdc&AN=33527166&site=ehost-live		Springer International	ICAR-Indian Veterinary Research Institute, Eastern Regional Station, 37 Belgachia Road, Kolkata, 700 037, India. samiranvet@gmail.com.		Accession Number: 33527166. Language: English. Date Revised: 20210514. Date Created: 20210202. Date Completed: 20210514. Update Code: 20211105. Publication Type: Journal Article. Journal ID: 7808448. Publication Model: Print-Electronic. Cited Medium: Internet. NLM ISO Abbr: Curr Microbiol. Linked References: El-Gamal MI, Brahim I, Hisham N, Aladdin R, Mohammed H, Bahaaeldin A (2017) Recent update…
rayyan-756240076	Comparative occurrence of ESBL/AmpC beta-lactamase-producing Escherichia coli and Salmonella in contract farm and backyard broilers.	2021	10		Letters in applied microbiology					Chowdhury, M and Bardhan, R and Pal, S and Banerjee, Aparna and Batabyal, K and Joardar, S N and Mandal, G P and Bandyopadhyay, S and Dutta, T K and Sar, T K and Samanta, I	https://search.ebscohost.com/login.aspx?direct=true&db=mdc&AN=34618368&site=ehost-live		Published for the Society for Applied Bacteriology by Blackwell Scientific Publications	Department of Veterinary Microbiology, West Bengal University of Animal and Fishery Sciences, Kolkata, West Bengal, India.		Accession Number: 34618368. Language: English. Date Revised: 20211029. Date Created: 20211007. Update Code: 20211106. Publication Type: Journal Article. Journal ID: 8510094. Publication Model: Print-Electronic. Cited Medium: Internet. NLM ISO Abbr: Lett Appl Microbiol. Linked References: Adamus-BiaÅ‚ek, W., Kubiak, A. and Czerwonka, G. (2015) Analysis of uropathogenic Escherichia coli biofilm for…
rayyan-756240077	Current situation of carbapenem-resistant Enterobacteriaceae and Acinetobacter in Japan and Southeast Asia.	2021	6		Microbiology and immunology		65	6	229-237	Akeda, Yukihiro	https://search.ebscohost.com/login.aspx?direct=true&db=mdc&AN=33913535&site=ehost-live		Wiley-Blackwell	Division of Infection Control and Prevention, Osaka University Hospital, Osaka University, Osaka, Japan.; Department of Infection Control and Prevention, Graduate School of Medicine, Osaka University, Osaka, Japan.; Japan-Thailand Research Collaboration Center on Emerging and Re-emerging Infections, Research Institute for Microbial Diseases, Osaka University, Osaka, Japan.		Accession Number: 33913535. Language: English. Date Revised: 20210921. Date Created: 20210429. Date Completed: 20210921. Update Code: 20211105. Publication Type: Journal Article, Review. Journal ID: 7703966. Publication Model: Print-Electronic. Cited Medium: Internet. NLM ISO Abbr: Microbiol Immunol. Linked References: Gootz TD. The global problem of antibiotic resistance. Crit Rev Immunol. 2010;…
rayyan-756240078	Detection of Quorum Sensing N-Acyl-Homoserine Lactone Molecules Produced by Different Resistant Klebsiella pneumoniae Isolates Recovered from Poultry and Different Environmental Niches.	2021	10		Applied biochemistry and biotechnology		193	10	3351-3370	Hosny, Reham A and Fadel, Mai A	https://search.ebscohost.com/login.aspx?direct=true&db=mdc&AN=34196919&site=ehost-live		Humana Press	Reference Laboratory for Veterinary Quality Control on Poultry Production, Animal Health Research Institute, Agriculture Research Center, Giza, Egypt. rehamhosny87@yahoo.com.		Accession Number: 34196919. Language: English. Date Revised: 20210929. Date Created: 20210701. Update Code: 20211106. Publication Type: Journal Article. Journal ID: 8208561. Publication Model: Print-Electronic. Cited Medium: Internet. NLM ISO Abbr: Appl Biochem Biotechnol. Linked References: Hayati, M., Indrawati, A., Mayasari, N. L. P. I., Istiyaningsih, I., &amp; Atikah, N. (2019). Molecular de…
rayyan-756240079	Differential effects of chromosome and plasmid bla CTX-M-15 genes on antibiotic susceptibilities in extended-spectrum beta-lactamase-producing Escherichia coli isolates from patients with urinary tract infection.	2021	6		International journal of urology : official journal of the Japanese Urological Association		28	6	623-628	Yang, Young-Min and Osawa, Kayo and Kitagawa, Koichi and Hosoya, Samiko and Onishi, Reo and Ishii, Aya and Shirakawa, Toshiro and Hirai, Itaru and Kuntaman, Kuntaman and Tanimoto, Hiroshi and Shigemura, Katsumi and Fujisawa, Masato	https://search.ebscohost.com/login.aspx?direct=true&db=mdc&AN=33811389&site=ehost-live		Blackwell Science Asia	Division of Urology, Department of Organ Therapeutics, Faculty of Medicine, Kobe University Graduate School of Medicine, Kobe, Japan.		Accession Number: 33811389. Language: English. Date Revised: 20210624. Date Created: 20210403. Date Completed: 20210624. Update Code: 20211106. Publication Type: Journal Article, Research Support, Non-U.S. Gov't. Journal ID: 9440237. Publication Model: Print-Electronic. Cited Medium: Internet. NLM ISO Abbr: Int J Urol. Comment: Comment in: Int J Urol. 2021 Jun;28(6):628-629. (PMID: 34018251). Lin…
rayyan-756240081	Efficacy of Î²-lactam/Î²-lactamase inhibitors to treat extended-spectrum beta-lactamase-producing Enterobacterales bacteremia secondary to urinary tract infection in kidney transplant recipients (INCREMENT-SOT Project).	2021	6		Transplant infectious disease : an official journal of the Transplantation Society		23	3	e13520-e13520	Pierrotti, Ligia C and PÃ©rez-Nadales, Elena and FernÃ¡ndez-Ruiz, Mario and GutiÃ©rrez-GutiÃ©rrez, BelÃ©n and Tan, Ban Hock and CarratalÃ , Jordi and Oriol, Isabel and Paul, Mical and Cohen-Sinai, Noa and LÃ³pez-Medrano, Francisco and San-Juan, Rafael and Montejo, Miguel and Freire, Maristela P and Cordero, Elisa and David, Miruna D and Merino, Esperanza and Mehta Steinke, Seema and Grossi, Paolo…	https://search.ebscohost.com/login.aspx?direct=true&db=mdc&AN=33222379&site=ehost-live		Munksgaard	Infectious Diseases Division, Hospital das ClÃ­nicas, University of SÃ£o Paulo Medical School, SÃ£o Paulo, Brazil.		Accession Number: 33222379. Corporate Author: Investigators from the REIPI/INCREMENT-SOT Group. Language: English. Date Revised: 20210803. Date Created: 20201122. Date Completed: 20210803. Update Code: 20211105. Publication Type: Journal Article. Journal ID: 100883688. Publication Model: Print-Electronic. Cited Medium: Internet. NLM ISO Abbr: Transpl Infect Dis. Linked References: Kutinova A, Woo…
rayyan-756240083	Epidemic of Klebsiella pneumoniae ST11 clone coproducing KPC-2 and 16S rRNA methylase RmtB in a Chinese University Hospital.	2012	12		BMC infectious diseases		12		373-373	Li, Jun-Jie and Sheng, Zi-Ke and Deng, Mei and Bi, Sheng and Hu, Fei-Shu and Miao, Hai-Feng and Ji, Zhong-Kang and Sheng, Ji-Fang and Li, Lan-Juan	https://search.ebscohost.com/login.aspx?direct=true&db=mdc&AN=23259910&site=ehost-live		BioMed Central	State Key Laboratory for Diagnosis and Treatment of Infectious Disease, First Affiliated Hospital, College of Medicine, Zhejiang University, Hangzhou, Zhejiang, 310003, People's Republic of China.		Accession Number: 23259910. Language: English. Date Revised: 20211021. Date Created: 20121225. Date Completed: 20130523. Update Code: 20211105. Publication Type: Journal Article, Research Support, Non-U.S. Gov't. Journal ID: 100968551. Publication Model: Electronic. Cited Medium: Internet. NLM ISO Abbr: BMC Infect Dis. PubMed Central ID: PMC3543704. Linked References: Antimicrob Agents Chemother.…
rayyan-756240084	Fosfomycin and nitrofurantoin: classic antibiotics and perspectives.	2021	9		The Journal of antibiotics		74	9	547-558	Dos Santos, Cristiane and Dos Santos, Lucas Souza and Franco, OctÃ¡vio Luiz	https://search.ebscohost.com/login.aspx?direct=true&db=mdc&AN=34244614&site=ehost-live		Nature Publishing Group	Centro de AnÃ¡lises ProteÃ´micas e BioquÃ­mica, PÃ³s-GraduaÃ§Ã£o em CiÃªncias GenÃ´micas e Biotecnologia, Universidade CatÃ³lica de BrasÃ­lia, BrasÃ­lia, Brazil.		Accession Number: 34244614. Language: English. Date Revised: 20211109. Date Created: 20210710. Date Completed: 20211109. Update Code: 20211120. Publication Type: Journal Article, Review. Journal ID: 0151115. Publication Model: Print-Electronic. Cited Medium: Internet. NLM ISO Abbr: J Antibiot (Tokyo). Linked References: Aslam B, Wang W, Arshad MI, Khurshid M, Muzammil S, Rasool MH, et al. Antibio…
anisms of antibacterial action of three monoterpenes. Antimicrob Agents Chemother. 2005;49:2474â€“8. (PMID: 15917549114051610.1128/AAC.49.6.2474-2478.2005). Linking ISSN: 00218820. Subset: MEDLINE; Date of Electronic Publication: 2021 Jul 09. Current Imprints: Publication: 2009- : London : Nature Publishing Group; Original Imprints: Publication: Tokyo	Japan Antibiotics Research Assn. RAYYAN-INCLUSION: {""Adamu""=>""Excluded""}"
rayyan-756240085	Genomic definition of hypervirulent and multidrug-resistant Klebsiella pneumoniae clonal groups.	2014	11		Emerging infectious diseases		20	11	1812-1820	Bialek-Davenet, Suzanne and Criscuolo, Alexis and Ailloud, Florent and Passet, Virginie and Jones, Louis and Delannoy-Vieillard, Anne-Sophie and Garin, Benoit and Le Hello, Simon and Arlet, Guillaume and Nicolas-Chanoine, Marie-HÃ©lÃ¨ne and DecrÃ©, Dominique and Brisse, Sylvain	https://search.ebscohost.com/login.aspx?direct=true&db=mdc&AN=25341126&site=ehost-live		National Center for Infectious Diseases, Centers for Disease Control and Prevention (CDC)	United States		Accession Number: 25341126. Language: English. Date Revised: 20211021. Date Created: 20141024. Date Completed: 20150624. Update Code: 20211105. Publication Type: Journal Article, Research Support, Non-U.S. Gov't. Journal ID: 9508155. Publication Model: Print. Cited Medium: Internet. NLM ISO Abbr: Emerg Infect Dis. PubMed Central ID: PMC4214299. Linked References: PLoS Pathog. 2012;8(8):e1002824. …
rayyan-756240086	High occurrence of carbapenem-resistant Escherichia coli isolates from healthy rabbits (Oryctolagus cuniculus): first report of bla IMI and bla VIM type genes from livestock in Tunisia.	2021	12		Letters in applied microbiology		73	6	708-717	Lengliz, S and Benlabidi, S and Raddaoui, A and Cheriet, S and Ben Chehida, N and Najar, T and Abbassi, M S	https://search.ebscohost.com/login.aspx?direct=true&db=mdc&AN=34487562&site=ehost-live		Published for the Society for Applied Bacteriology by Blackwell Scientific Publications	Institute of Veterinary Research of Tunisia, University of Tunis El Manar, Tunis, Tunisia.; Laboratory of Materials, Molecules and Application, Preparatory Institute for Scientific and Technical Studies LR11ES22, University of Carthage, Tunis, Tunisia.		Accession Number: 34487562. Language: English. Date Revised: 20211118. Date Created: 20210906. Date Completed: 20211118. Update Code: 20211123. Publication Type: Journal Article. Journal ID: 8510094. Publication Model: Print-Electronic. Cited Medium: Internet. NLM ISO Abbr: Lett Appl Microbiol. Linked References: Abbassi, M.S., Ruiz, E., SÃ¡enz, Y., Mechergui, A., Ben Hassen, A. and Torres, C. (2…
rayyan-756240087	High Prevalence of New Delhi Metallo-Î²-Lactamase-1 (NDM-1) Producers among Carbapenem-Resistant Enterobacteriaceae in Kuwait.	2016	3		PloS one		11	3	e0152638-e0152638	Jamal, Wafaa Y and Albert, M John and Rotimi, Vincent O	https://search.ebscohost.com/login.aspx?direct=true&db=mdc&AN=27031521&site=ehost-live		Public Library of Science	Department of Microbiology, Faculty of Medicine, Kuwait University and Microbiology Unit, Mubarak Al Kabir Hospital, Jabriya, Kuwait.		Accession Number: 27031521. Language: English. Date Revised: 20190219. Date Created: 20160401. Date Completed: 20160812. Update Code: 20211106. Publication Type: Journal Article, Research Support, Non-U.S. Gov't. Journal ID: 101285081. Publication Model: Electronic-eCollection; eCollection. Cited Medium: Internet. NLM ISO Abbr: PLoS One. PubMed Central ID: PMC4816385. Linked References: Med Princ…
rayyan-756240088	Higher seasonal temperature enhances the occurrence of methicillin resistance of Staphylococcus aureus in house flies (Musca domestica) under hospital and environmental settings.	2021	9		Folia microbiologica					Sobur, Md Abdus and Islam, Md Saiful and Haque, Zobayda Farzana and Orubu, Ebiowei Samuel F and Toniolo, Antonio and Choudhury, Md Abu and Rahman, Md Tanvir	https://search.ebscohost.com/login.aspx?direct=true&db=mdc&AN=34569031&site=ehost-live		Springer	Department of Microbiology and Hygiene, Faculty of Veterinary Science, Bangladesh Agricultural University, Mymensingh, 2202, Bangladesh.		Accession Number: 34569031. Language: English. Date Revised: 20210927. Date Created: 20210927. Update Code: 20211106. Publication Type: Journal Article. Journal ID: 0376757. Publication Model: Print-Electronic. Cited Medium: Internet. NLM ISO Abbr: Folia Microbiol (Praha). Linked References: Abdel-Moein KA, Zaher HM (2019) Occurrence of multidrug-resistant methicillin-resistant Staphylococcus aur…
rayyan-756240089	Identification of a phage-derived depolymerase specific for KL64 capsule of Klebsiella pneumoniae and its anti-biofilm effect.	2021	10		Virus genes		57	5	434-442	Li, Min and Li, Pei and Chen, Long and Guo, Genglin and Xiao, Yuyi and Chen, Liang and Du, Hong and Zhang, Wei	https://search.ebscohost.com/login.aspx?direct=true&db=mdc&AN=34156584&site=ehost-live		Kluwer Academic	College of Veterinary Medicine, Nanjing Agricultural University, Nanjing, China.; Key Lab of Animal Bacteriology, Ministry of Agriculture, Nanjing, China.; MOE Joint International Research Laboratory of Animal Health and Food Safety, College of Veterinary Medicine, Nanjing Agricultural University, Nanjing, China.		Accession Number: 34156584. Language: English. Date Revised: 20211001. Date Created: 20210622. Date Completed: 20211001. Update Code: 20211105. Publication Type: Journal Article. Journal ID: 8803967. Publication Model: Print-Electronic. Cited Medium: Internet. NLM ISO Abbr: Virus Genes. Linked References: Bengoechea JA, Sa Pessoa J (2019) Klebsiella pneumoniae infection biology: living to counter…
rayyan-756240090	Incidence of extended-spectrum beta-lactamase-producing Klebsiella pneumoniae in patients with urinary tract infection.	2012			Sao Paulo medical journal = Revista paulista de medicina		130	1	37-43	Ghafourian, Sobhan and Sekawi, Zamberi and Neela, Vasanthakumari and Khosravi, Afra and Rahbar, Mohammad and Sadeghifard, Nourkhoda	https://search.ebscohost.com/login.aspx?direct=true&db=mdc&AN=22344358&site=ehost-live		AssociacÌ§aÌƒo Paulista de Medicina	Ilam University of Medical Sciences, Ilam, Iran.		Accession Number: 22344358. Language: English. Date Revised: 20190923. Date Created: 20120221. Date Completed: 20121004. Update Code: 20211105. Publication Type: Journal Article, Research Support, Non-U.S. Gov't. Journal ID: 100897261. Publication Model: Print. Cited Medium: Internet. NLM ISO Abbr: Sao Paulo Med J. Linking ISSN: 15163180. Subset: MEDLINE; Date of Electronic Publication: 20120101.…
rayyan-756240091	Increasing incidence of hospital-acquired and healthcare-associated bacteremia in northeast Thailand: a multicenter surveillance study.	2014	10		PloS one		9	10	e109324-e109324	Hongsuwan, Maliwan and Srisamang, Pramot and Kanoksil, Manas and Luangasanatip, Nantasit and Jatapai, Anchalee and Day, Nicholas P and Peacock, Sharon J and Cooper, Ben S and Limmathurotsakul, Direk	https://search.ebscohost.com/login.aspx?direct=true&db=mdc&AN=25310563&site=ehost-live		Public Library of Science	Mahidol-Oxford Tropical Medicine Research Unit, Faculty of Tropical Medicine, Mahidol University, Bangkok, Thailand.		Accession Number: 25310563. Language: English. Date Revised: 20211021. Date Created: 20141014. Date Completed: 20150629. Update Code: 20211105. Publication Type: Journal Article, Multicenter Study, Research Support, Non-U.S. Gov't. Journal ID: 101285081. Publication Model: Electronic-eCollection; eCollection. Cited Medium: Internet. NLM ISO Abbr: PLoS One. PubMed Central ID: PMC4195656. Linked Re…
rayyan-756240092	Infections and antimicrobial resistance in intensive care units in lower-middle income countries: a scoping review.	2021	1		Antimicrobial resistance and infection control		10	1	22-22	Saharman, Yulia Rosa and Karuniawati, Anis and Severin, JuliÃ«tte A and Verbrugh, Henri A	https://search.ebscohost.com/login.aspx?direct=true&db=mdc&AN=33514432&site=ehost-live		BioMed Central	Department of Clinical Microbiology, Faculty of Medicine, Universitas Indonesia/Dr. Cipto Mangunkusumo General Hospital, Jakarta, Indonesia.; Department of Medical Microbiology and Infectious Diseases, Erasmus MC University Medical Center Rotterdam, Dr. Molewaterplein 40, 3015 GD, Rotterdam, The Netherlands.		Accession Number: 33514432. Language: English. Date Revised: 20211104. Date Created: 20210130. Date Completed: 20211104. Update Code: 20211120. Publication Type: Journal Article, Research Support, Non-U.S. Gov't, Systematic Review. Journal ID: 101585411. Publication Model: Electronic. Cited Medium: Internet. NLM ISO Abbr: Antimicrob Resist Infect Control. PubMed Central ID: PMC7844809. Linked Ref…
rayyan-756240093	Molecular basis of quinolone resistance in clinical isolates of Klebsiella pneumoniae from Pakistan.	2018	7		Pakistan journal of pharmaceutical sciences		31	4	1591-1596	Alvi, Roman Farooq and Aslam, Bilal and Shahzad, Naveed and Rasool, Muhammad Hidayat and Shafique, Muhammad	https://search.ebscohost.com/login.aspx?direct=true&db=mdc&AN=30058553&site=ehost-live		Faculty of Pharmacy, University of Karachi	Department of Microbiology, Government College University, Faisalabad, Pakistan.		Accession Number: 30058553. Language: English. Date Revised: 20190809. Date Created: 20180731. Date Completed: 20190809. Update Code: 20211106. Publication Type: Journal Article. Journal ID: 9426356. Publication Model: Print. Cited Medium: Print. NLM ISO Abbr: Pak J Pharm Sci. Linking ISSN: 1011601X. Date of Electronic Publication: 20180701. ; Original Imprints: Publication: Karachi : Faculty of …
rayyan-756240095	Molecular Characterization of Multidrug-Resistant and Extended-Spectrum Beta-Lactamase-Producing Klebsiella pneumoniae Isolated from Swine Farms in Malaysia.	2019	9		Microbial drug resistance (Larchmont, N.Y.)		25	7	1087-1098	Mobasseri, Golnaz and Teh, Cindy Shuan Ju and Ooi, Peck Toung and Tan, Shiang Chiet and Thong, Kwai Lin	https://search.ebscohost.com/login.aspx?direct=true&db=mdc&AN=30844323&site=ehost-live		Mary Ann Liebert	Faculty of Science, Institute of Biological Science, University of Malaya, Kuala Lumpur, Malaysia.		Accession Number: 30844323. Language: English. Date Revised: 20200205. Date Created: 20190308. Date Completed: 20200205. Update Code: 20211106. Publication Type: Journal Article. Journal ID: 9508567. Publication Model: Print-Electronic. Cited Medium: Internet. NLM ISO Abbr: Microb Drug Resist. Linking ISSN: 10766294. Subset: MEDLINE; Date of Electronic Publication: 2019 Mar 07. ; Original Imprint…
rayyan-756240096	Molecular epidemiology and mechanisms of antibiotic resistance in Enterococcus spp., Staphylococcus spp., and Streptococcus spp. in Africa: a systematic review from a One Health perspective.	2020	4		Annals of the New York Academy of Sciences		1465	1	29-58	Osei Sekyere, John and Mensah, Eric	https://search.ebscohost.com/login.aspx?direct=true&db=mdc&AN=31647583&site=ehost-live		New York Academy of Sciences	Department of Medical Microbiology, School of Medicine, Faculty of Health Sciences, University of Pretoria, Pretoria, South Africa.		Accession Number: 31647583. Language: English. Date Revised: 20200708. Date Created: 20191025. Date Completed: 20200708. Update Code: 20211105. Publication Type: Journal Article, Review. Journal ID: 7506858. Publication Model: Print-Electronic. Cited Medium: Internet. NLM ISO Abbr: Ann N Y Acad Sci. Linked References: Osei Sekyere, J. 2016. Current state of resistance to antibiotics of last-resor…
rayyan-756240097	Multidrug resistant NDM-1 metallo-beta-lactamase producing Klebsiella pneumoniae sepsis outbreak in a neonatal intensive care unit in a tertiary care center at central India.	2014	1		Indian journal of pathology & microbiology		57	1	65-68	Khajuria, Atul and Praharaj, Ashok Kumar and Kumar, Mahadevan and Grover, Naveen and Aggarwal, Amit	https://search.ebscohost.com/login.aspx?direct=true&db=mdc&AN=24739834&site=ehost-live		Medknow	Department of Microbiology, Armed Forces Medical College, Pune, Maharashtra, India.		Accession Number: 24739834. Language: English. Date Revised: 20201209. Date Created: 20140418. Date Completed: 20150407. Update Code: 20211105. Publication Type: Journal Article. Journal ID: 7605904. Publication Model: Print. Cited Medium: Internet. NLM ISO Abbr: Indian J Pathol Microbiol. Linking ISSN: 03774929. Subset: MEDLINE; Date of Electronic Publication: 20140101. Current Imprints: Publica…
rayyan-756240098	Occurrence of clinical isolates of Klebsiella pneumoniae harboring chromosomally mediated and plasmid-mediated CTX-M-15 Î²-lactamase in a Tunisian hospital.	2012	9		Canadian journal of microbiology		58	9	1099-1103	Chouchani, Chedly and El Salabi, Allaaeddin and Marrakchi, Rim and Abouelkacem, Nader and Walsh, Timothy R	https://search.ebscohost.com/login.aspx?direct=true&db=mdc&AN=22906358&site=ehost-live		Canadian Science Publishing	a UniversitÃ© de Carthage, Institut SupÃ©rieur des Sciences et Technologies de l'Environnement de Borj-Cedria, TechnopÃ´le de Borj-Cedria, B.P. 1003, Hammam-Lif 2050, Tunisie.		Accession Number: 22906358. Language: English. Date Revised: 20201209. Date Created: 20120822. Date Completed: 20130405. Update Code: 20211106. Publication Type: Journal Article, Research Support, Non-U.S. Gov't. Journal ID: 0372707. Publication Model: Print-Electronic. Cited Medium: Internet. NLM ISO Abbr: Can J Microbiol. Linking ISSN: 00084166. Subset: MEDLINE; Date of Electronic Publication: …
rayyan-756240099	Perceived differences between intensivists and infectious diseases consultants facing antimicrobial resistance: a global cross-sectional survey.	2019	7		European journal of clinical microbiology & infectious diseases : official publication of the European Society of Clinical Microbiology		38	7	1235-1240	Rello, Jordi and Kalwaje Eshwara, Vandana and Conway-Morris, Andrew and Lagunes, Leonel and Alves, Joana and Alp, Emine and Zhang, Zhongheng and Mer, Mervyn	https://search.ebscohost.com/login.aspx?direct=true&db=mdc&AN=30900056&site=ehost-live		Springer	CIBER de Enfermedades Respiratorias, CIBERES, Barcelona, Spain. jrello@crips.es.; Vall d'Hebron Institut of Research (VHIR), Barcelona, Spain. jrello@crips.es.		Accession Number: 30900056. Corporate Author: TOTEM Study Investigators. Language: English. Date Revised: 20200318. Date Created: 20190323. Date Completed: 20191114. Update Code: 20211106. Publication Type: Journal Article. Journal ID: 8804297. Publication Model: Print-Electronic. Cited Medium: Internet. NLM ISO Abbr: Eur J Clin Microbiol Infect Dis. Linked References: JAMA. 2009 Dec 2;302(21):23…
rayyan-756240100	Persistence of extended-spectrum Î²-lactamase plasmids among Enterobacteriaceae in commercial broiler farms.	2020	10		Microbiology and immunology		64	10	712-718	Yossapol, Montira and Suzuki, Kasumi and Odoi, Justice Opare and Sugiyama, Michiyo and Usui, Masaru and Asai, Tetsuo	https://search.ebscohost.com/login.aspx?direct=true&db=mdc&AN=32761971&site=ehost-live		Wiley-Blackwell	Department of Applied Veterinary Science, United Graduate School of Veterinary Sciences, Gifu University, Gifu, Japan.; Office of Academic Affairs, Faculty of Veterinary Sciences, Mahasarakham University, Maha Sarakham, Thailand.		Accession Number: 32761971. Language: English. Date Revised: 20210608. Date Created: 20200808. Date Completed: 20210608. Update Code: 20211106. Publication Type: Journal Article. Journal ID: 7703966. Publication Model: Print-Electronic. Cited Medium: Internet. NLM ISO Abbr: Microbiol Immunol. Linked References: de Been M, Lanza VF, de Toro M, et al. Dissemination of cephalosporin resistance genes…
rayyan-756240101	Pervasive transmission of a carbapenem resistance plasmid in the gut microbiota of hospitalized patients.	2021	5		Nature microbiology		6	5	606-616	LeÃ³n-Sampedro, Ricardo and DelaFuente, Javier and DÃ­az-Agero, Cristina and Crellen, Thomas and Musicha, Patrick and RodrÃ­guez-BeltrÃ¡n, JerÃ³nimo and de la Vega, Carmen and HernÃ¡ndez-GarcÃ­a, Marta and LÃ³pez-FresneÃ±a, Nieves and Ruiz-Garbajosa, Patricia and CantÃ³n, Rafael and Cooper, Ben S and San MillÃ¡n, Ãlvaro	https://search.ebscohost.com/login.aspx?direct=true&db=mdc&AN=33782584&site=ehost-live		Nature Publishing Group	Servicio de MicrobiologÃ­a, Hospital Universitario RamÃ³n y Cajal and Instituto RamÃ³n y Cajal de InvestigaciÃ³n Sanitaria, Madrid, Spain.; Centro de InvestigaciÃ³n BiolÃ³gica en Red, EpidemiologÃ­a y Salud PÃºblica, Instituto de Salud Carlos III, Madrid, Spain.		Accession Number: 33782584. Corporate Author: R-GNOSIS WP5 Study Group. Language: English. Date Revised: 20210930. Date Created: 20210330. Date Completed: 20210831. Update Code: 20211106. Publication Type: Journal Article, Research Support, Non-U.S. Gov't. Journal ID: 101674869. Publication Model: Print-Electronic. Cited Medium: Internet. NLM ISO Abbr: Nat Microbiol. PubMed Central ID: PMC7610705…
rayyan-756240102	Phenotypic and Genotypic Characterization of ESBL-, AmpC-, and Carbapenemase-Producing Klebsiella pneumoniae and Escherichia coli Isolates.	2019			Medical principles and practice : international journal of the Kuwait University, Health Science Centre		28	6	547-551	Kazemian, Hossein and Heidari, Hamid and Ghanavati, Roya and Ghafourian, Sobhan and Yazdani, Fateme and Sadeghifard, Nourkhoda and Valadbeigi, Hasan and Maleki, Abbas and Pakzad, Iraj	https://search.ebscohost.com/login.aspx?direct=true&db=mdc&AN=30995662&site=ehost-live		Karger	Clinical Microbiology Research Center, Ilam University of Medical Sciences, Ilam, Iran.; Department of Microbiology, School of Medicine, Tehran University of Medical Sciences, Tehran, Iran.		Accession Number: 30995662. Language: English. Date Revised: 20200612. Date Created: 20190418. Date Completed: 20200612. Update Code: 20211106. Publication Type: Journal Article, Research Support, Non-U.S. Gov't. Journal ID: 8901334. Publication Model: Print-Electronic. Cited Medium: Internet. NLM ISO Abbr: Med Princ Pract. PubMed Central ID: PMC6944897. Linked References: J Glob Antimicrob Resis…
rayyan-756240104	Phylogenetic Analysis of Klebsiella pneumoniae from Hospitalized Children, Pakistan.	2017	11		Emerging infectious diseases		23	11	1872-1875	Ejaz, Hasan and Wang, Nancy and Wilksch, Jonathan J and Page, Andrew J and Cao, Hanwei and Gujaran, Shruti and Keane, Jacqueline A and Lithgow, Trevor and Ul-Haq, Ikram and Dougan, Gordon and Strugnell, Richard A and Heinz, Eva	https://search.ebscohost.com/login.aspx?direct=true&db=mdc&AN=29048298&site=ehost-live		National Center for Infectious Diseases, Centers for Disease Control and Prevention (CDC)	United States		Accession Number: 29048298. Language: English. Date Revised: 20201209. Date Created: 20171020. Date Completed: 20180611. Update Code: 20211105. Publication Type: Journal Article. Journal ID: 9508155. Publication Model: Print. Cited Medium: Internet. NLM ISO Abbr: Emerg Infect Dis. PubMed Central ID: PMC5652443. Linked References: Bioinformatics. 2015 Nov 15;31(22):3691-3. (PMID: 26198102); Bioinf…
rayyan-756240105	Presence of qacEÎ”1 and cepA genes and susceptibility to a hospital biocide in clinical isolates of Klebsiella pneumoniae in Iran.	2015	3		Tropical biomedicine		32	1	109-115	Azadpour, M and Nowroozi, J and Goudarzi, G R and Mahmoudvand, H	https://search.ebscohost.com/login.aspx?direct=true&db=mdc&AN=25801259&site=ehost-live		Malaysian Society of Parasitology and Tropical Medicine	Department of Biology, Science and Research Branch, Islamic Azad University, Tehran, Iran.		Accession Number: 25801259. Language: English. Date Revised: 20150324. Date Created: 20150325. Date Completed: 20151214. Update Code: 20211105. Publication Type: Journal Article, Research Support, Non-U.S. Gov't. Journal ID: 8507086. Publication Model: Print. Cited Medium: Internet. NLM ISO Abbr: Trop Biomed. Linking ISSN: 01275720. Subset: MEDLINE; Date of Electronic Publication: 20150301. ; Ori…
rayyan-756240106	Profiles of multidrug-resistant organisms among patients with bacteremia in intensive care units: an international ID-IRI survey.	2021	11		European journal of clinical microbiology & infectious diseases : official publication of the European Society of Clinical Microbiology		40	11	2323-2334	El-Sokkary, Rehab and Uysal, Serhat and Erdem, Hakan and Kullar, Ravina and Pekok, Abdullah Umut and Amer, Fatma and GrgiÄ‡, Svjetlana and Carevic, Biljana and El-Kholy, Amani and Liskova, Anna and Ã–zdemir, Mehmet and Khan, Ejaz Ahmed and Uygun-Kizmaz, Yesim and Pandak, Nenad and Pandya, Nirav and ArapoviÄ‡, Jurica and Karaali, RÄ±dvan and Oztoprak, Nefise and Petrov, Michael M and Alabadla, Ram…	https://search.ebscohost.com/login.aspx?direct=true&db=mdc&AN=34155547&site=ehost-live		Springer	Department of Medical Microbiology and Immunology, Faculty of Medicine, Zagazig University, Zagazig, Egypt.		Accession Number: 34155547. Language: English. Date Revised: 20211018. Date Created: 20210622. Update Code: 20211105. Publication Type: Journal Article. Journal ID: 8804297. Publication Model: Print-Electronic. Cited Medium: Internet. NLM ISO Abbr: Eur J Clin Microbiol Infect Dis. Linked References: CDC (2013) Antibiotic resistant threats in the United States. https://www.cdc.gov/drugresistance/p…
rayyan-756240107	Rapid detection of human origin colistin-resistance genes mcr-1, mcr-3, mcr-8, mcr-10 in clinical fecal samples.	2021	9		Archives of microbiology		203	7	4405-4417	Hu, Shuangfang and Lv, Ziquan and Wang, Yang and Shen, Jianzhong and Ke, Yuebin	https://search.ebscohost.com/login.aspx?direct=true&db=mdc&AN=34125247&site=ehost-live		Springer-Verlag	Key Laboratory of Molecular Epidemiology of Shenzhen, Shenzhen Center for Disease Control and Prevention, Guangdong Province, No. 8 Longyuan Road, Nanshan district, Shenzhen City, 518055, People's Republic of China.; Beijing Advanced Innovation Center for Food Nutrition and Human Health, College of Veterinary Medicine, China Agricultural University, Beijing, 10083, People's Republic of China.		Accession Number: 34125247. Language: English. Date Revised: 20210827. Date Created: 20210614. Date Completed: 20210827. Update Code: 20211105. Publication Type: Journal Article. Journal ID: 0410427. Publication Model: Print-Electronic. Cited Medium: Internet. NLM ISO Abbr: Arch Microbiol. Linked References: AbuOun M, Stubberfield EJ, Duggett NA et al (2017) mcr-1 and mcr-2 variant genes identifi…
rayyan-756240108	Susceptibility to biocides and the prevalence of biocides resistance genes in clinical multidrug-resistant Pseudomonas aeruginosa isolates from Hamadan, Iran.	2021	6		Molecular biology reports		48	6	5275-5281	Goodarzi, Rezvan and Yousefimashouf, Rasoul and Taheri, Mohammad and Nouri, Fatemeh and Asghari, Babak	https://search.ebscohost.com/login.aspx?direct=true&db=mdc&AN=34245410&site=ehost-live		Reidel	Department of Microbiology, Faculty of Medicine, Hamadan University of Medical Sciences, Hamadan, Iran.		Accession Number: 34245410. Language: English. Date Revised: 20210729. Date Created: 20210710. Update Code: 20211105. Publication Type: Journal Article. Journal ID: 0403234. Publication Model: Print-Electronic. Cited Medium: Internet. NLM ISO Abbr: Mol Biol Rep. Linked References: Khan HA, Ahmad A, Amsalu A, Sapula SA, De Barros LM, Hart BJ et al (2020) Efflux pump-driven antibiotic and biocide c…
rayyan-756240109	Systematic review and meta-analysis of the proportion and associated mortality of polymicrobial (vs monomicrobial) pulmonary and bloodstream infections by Acinetobacter baumannii complex.	2021	12		Infection		49	6	1149-1161	Karakonstantis, Stamatis and Kritsotakis, Evangelos I	https://search.ebscohost.com/login.aspx?direct=true&db=mdc&AN=34260054&site=ehost-live		Springer Heidelberg	Department of Internal Medicine, Infectious Diseases, University Hospital of Heraklion, 71110, Heraklion, Crete, Greece. stamatiskarakonstantis@gmail.com.		Accession Number: 34260054. Language: English. Date Revised: 20211126. Date Created: 20210714. Date Completed: 20211126. Update Code: 20211128. Publication Type: Journal Article, Meta-Analysis, Review, Systematic Review. Journal ID: 0365307. Publication Model: Print-Electronic. Cited Medium: Internet. NLM ISO Abbr: Infection. Linked References: Falagas ME, Bliziotis IA, Siempos II. Attributable m…
rayyan-756240110	The current state of immunization against Gram-negative bacteria in children: a review of the literature.	2020	12		Current opinion in infectious diseases		33	6	517-529	Broad, Jonathan and Le Doare, Kirsty and Heath, Paul T and Hallchurch, Philippa and Whelan, Isabelle and Boyd, Hannah and Carruthers, Elspeth and Sharland, Mike and Ladhani, Shamez	https://search.ebscohost.com/login.aspx?direct=true&db=mdc&AN=33044242&site=ehost-live		Lippincott Williams & Wilkins	Blizzard Institute, Queen Mary's.		Accession Number: 33044242. Language: English. Date Revised: 20210709. Date Created: 20201012. Date Completed: 20210709. Update Code: 20211106. Publication Type: Journal Article, Review. Journal ID: 8809878. Publication Model: Print. Cited Medium: Internet. NLM ISO Abbr: Curr Opin Infect Dis. Linked References: Kaye KS, Pogue JM. Infections caused by resistant Gram-negative bacteria: epidemiology…
rayyan-756240111	The global prevalence of fusidic acid resistance in clinical isolates of Staphylococcus aureus: a systematic review and meta-analysis.	2021	5		Antimicrobial resistance and infection control		10	1	75-75	Hajikhani, Bahareh and Goudarzi, Mehdi and Kakavandi, Sareh and Amini, Sana and Zamani, Samira and van Belkum, Alex and Goudarzi, Hossein and Dadashi, Masoud	https://search.ebscohost.com/login.aspx?direct=true&db=mdc&AN=33933162&site=ehost-live		BioMed Central	Department of Microbiology, School of Medicine, Shahid Beheshti University of Medical Sciences, Tehran, Iran.		Accession Number: 33933162. Language: English. Date Revised: 20210721. Date Created: 20210502. Update Code: 20211105. Publication Type: Journal Article, Review, Research Support, Non-U.S. Gov't. Journal ID: 101585411. Publication Model: Electronic. Cited Medium: Internet. NLM ISO Abbr: Antimicrob Resist Infect Control. PubMed Central ID: PMC8088720. Linked References: Gordon RJ, Lowy FD. Pathogen…
zation of novel SCCmec-SCCM1 composite islands. Antimicrob Agents Chemother. 2012;56(10):5340â€“55 (in English). (PMID: 22869569345740410.1128/AAC.01247-12); Somily AM	Peaper DR	Paintsil E	Murray TS. Comparison of disk diffusion and Etest methods to determine the susceptibility of Staphylococcus aureus circulating in Riyadh	Saudi Arabia to fusidic acid. Int J Microbiol. 2012;2012:391251. (PMID: 22888356340953110.1155/2012/391251); StrandÃ©n A	Frei R	Widmer AF. Lack of emergence of PVL-positive MRSA strains in a university hospital. Clin Microbiol Infect. 2012;18:339 (in English).; Udo E	Al-sweih N. Emergence and characterisation of community-associated Methicillin-resistant Staphylococcus aureus at a neonatal special care unit. Int J Infect Dis. 2012;16:e387 (in English). (PMID: 10.1016/j.ijid.2012.05.508); Ben Nejma M	Mastouri M	Bel Hadj Jrad B	Nour M. Characterization of Panton-Valentine leukocidin-positive community-acquired methicillin-resistant Staphylococcus aureus clone in Tunisia. Diagn Microbiol Infect Dis. 2013;77(1):20â€“4 (in English). (PMID: 1839484510.1016/j.diagmicrobio.2008.02.010); Champion MD	Gray V	Eberhard C	Kumar S. The evolutionary history of amino acid variations mediating increased resistance of S. aureus identifies reversion mutations in metabolic regulators. PLoS ONE. 2013;8(2):e56466. (PMID: 23424663357046910.1371/journal.pone.0056466); Chuamuangphan T	Chongtrakool P	Sungkanuparph S. Predicting factors of methicillin-resistant Staphylococcus aureus bacteremia among hospitalized patients in a tertiary-care hospital. Int J Antimicrob Agents. 2013;42:S147 (in English). (PMID: 10.1016/S0924-8579(13)70574-0); Coombs GW	Nimmo GR	Pearson JC	Collignon PJ	Bell JM	McLaws ML	et al. Australian group on antimicrobial resistance hospital-onset Staphylococcus aureus Surveillance Programme annual report	2011. Commun Dis Intell Q Rep. 2013;37(3):E210â€“8. (PMID: 24890956); DiniÄ‡ M	VukoviÄ‡ S	KociÄ‡ B	DordeviÄ‡ DS	BogdanoviÄ‡ M. Nasal carriage of Staphylococcus aureus in healthy adults and in school children. Acta Facultatis Medicae Naissensis. 2013;30(1):31â€“6 (in English). (PMID: 10.2478/v10283-012-0033-3); Egyir B	Guardabassi L	Nielsen SS	Larsen J	Addo KK	Newman MJ	et al. Prevalence of nasal carriage and diversity of Staphylococcus aureus among inpatients and hospital staff at Korle Bu Teaching Hospital. Ghana J Glob Antimicrob Resist. 2013;1(4):189â€“93 (in English). (PMID: 2787361110.1016/j.jgar.2013.05.006); Hasani A	Sheikhalizadeh V	Hasani A	Naghili B	Valizadeh V	Nikoonijad AR. Methicillin resistant and susceptible Staphylococcus aureus: appraising therapeutic approaches in the Northwest of Iran. Iran J Microbiol. 2013;5(1):56â€“62 (in English). (PMID: 234672683577566); Heng YK	Tan KT	Sen P	Chow A	Leo YS	Lye DC	et al. Staphylococcus aureus and topical fusidic acid use: results of a clinical audit on antimicrobial resistance. Int J Dermatol. 2013;52(7):876â€“81 (in English). (PMID: 2343215910.1111/j.1365-4632.2012.05747.x); Huang YC	Su LH	Lin TY. Nasal carriage of methicillin-resistant Staphylococcus aureus among pediatricians in Taiwan. PLoS ONE. 2013;8(11):e82472 (in English). (PMID: 24303083384114610.1371/journal.pone.0082472); Lim KT	Abu Hanifah Y	Yusof MYM	Ito T	Thong KL. Comparison of methicillin-resistant Staphylococcus aureus strains isolated in 2003 and 2008 with an emergence of multidrug resistant ST22: SCCmec IV clone in a tertiary hospital
rayyan-756240112	Transmission dynamics and control of multidrug-resistant Klebsiella pneumoniae in neonates in a developing country.	2019	12		ELife		8			Crellen, Thomas and Turner, Paul and Pol, Sreymom and Baker, Stephen and Nguyen Thi Nguyen, To and Stoesser, Nicole and Day, Nicholas Pj and Turner, Claudia and Cooper, Ben S	https://search.ebscohost.com/login.aspx?direct=true&db=mdc&AN=31793878&site=ehost-live		eLife Sciences Publications, Ltd	Mahidol-Oxford Tropical Medicine Research Unit, Faculty of Tropical Medicine, Mahidol University, Bangkok, Thailand.; Nuffield Department of Medicine, University of Oxford, Oxford, United Kingdom.		Accession Number: 31793878. Language: English. Date Revised: 20200526. Date Created: 20191204. Date Completed: 20200526. Update Code: 20211105. Publication Type: Journal Article, Research Support, Non-U.S. Gov't. Journal ID: 101579614. Publication Model: Electronic. Cited Medium: Internet. NLM ISO Abbr: Elife. PubMed Central ID: PMC6977969. Linked References: Lancet Infect Dis. 2006 Oct;6(10):641…
rayyan-756240113	Update on bacterial nosocomial infections.	2012	8		European review for medical and pharmacological sciences		16	8	1039-1044	Bereket, W and Hemalatha, K and Getenet, B and Wondwossen, T and Solomon, A and Zeynudin, A and Kannan, S	https://search.ebscohost.com/login.aspx?direct=true&db=mdc&AN=22913154&site=ehost-live		Verduci	Department of Medical Laboratory Sciences & Pathology, College of Public Health & Medical Sciences, Jimma University, Jimma, Ethiopia.		Accession Number: 22913154. Language: English. Date Revised: 20120823. Date Created: 20120824. Date Completed: 20120906. Update Code: 20211106. Publication Type: Journal Article, Review. Journal ID: 9717360. Publication Model: Print. Cited Medium: Print. NLM ISO Abbr: Eur Rev Med Pharmacol Sci. Linking ISSN: 11283602. Subset: MEDLINE; Date of Electronic Publication: 20120801. ; Original Imprints:…
rayyan-756240114	Whole-genome analysis of Klebsiella pneumoniae from bovine mastitis milk in the U.S.	2021	8		Environmental microbiology					Zheng, Zhiyi and Gorden, Patrick J and Xia, Xiaoqin and Zheng, Ying and Li, Ganwu	https://search.ebscohost.com/login.aspx?direct=true&db=mdc&AN=34398526&site=ehost-live		Blackwell Science	Department of Veterinary Diagnostic and Production Animal Medicine, College of Veterinary Medicine, Iowa State University, Ames, Iowa, 50011, USA.		Accession Number: 34398526. Language: English. Date Revised: 20210827. Date Created: 20210816. Update Code: 20211105. Publication Type: Journal Article. Journal ID: 100883692. Publication Model: Print-Electronic. Cited Medium: Internet. NLM ISO Abbr: Environ Microbiol. Linked References: Abdalhamed, A.M., Zeedan, G.S.G., and Zeina, H.A.A.A. (2018) Isolation and identification of bacteria causing …
rayyan-756240115	A global view on fungal infections in humans and animals: opportunistic infections and microsporidioses.	2021	11		Journal of applied microbiology		131	5	2095-2113	Gnat, S and Åagowski, D and Nowakiewicz, A and DylÄ…g, M	https://search.ebscohost.com/login.aspx?direct=true&db=mdc&AN=33556223&site=ehost-live		Published for the Society for Applied Bacteriology by Blackwell Science	Department of Veterinary Microbiology, Faculty of Veterinary Medicine, Institute of Preclinical Veterinary Sciences, University of Life Sciences, Lublin, Poland.		Accession Number: 33556223. Language: English. Date Revised: 20211026. Date Created: 20210208. Date Completed: 20211026. Update Code: 20211105. Publication Type: Journal Article, Review. Journal ID: 9706280. Publication Model: Print-Electronic. Cited Medium: Internet. NLM ISO Abbr: J Appl Microbiol. Linked References: Abdo, W., Kawachi, T., Sakai, H., Fukushi, H., Kano, R., Shibahara, T., Shirouz…
sponsible for persistent intramammary infections in dairy cows. J Dairy Sci 94	4574-4577.; Scott	J.	Sueiro-Olivares	M.	Ahmed	W.	Heddergott	C.	Zhao	C.	Thomas	R.	Bromley	M.	LatgÃ©	J. et al. (2019) Pseudomonas aeruginosa-derived volatile sulfur compounds promote distal Aspergillus fumigatus growth and a synergistic pathogen-pathogen interaction that increases pathogenicity in co-infection. Front Microbiol 10	2311.; Segal	B.H. (2009) Aspergillosis. N Engl J Med 360	1870-1884.; Seyedmousavi	S.	Guillot	J.	ArnÃ©	P.	De Hoog	G.S.	Mouton	J.W.	Melchers	W.J.G. and Verweij	P.E. (2015a) Aspergillus and aspergilloses in wild and domestic animals: a global health concern with parallels to human disease. Med Mycol 53	765-797.; Seyedmousavi	S.	Guillot	J.	Tolooe	A.	Verweij	P.E. and de Hoog	G.S. (2015b) Neglected fungal zoonoses: hidden threats to man and animals. Clin Microbiol Infect 21	416-425.; Seyedmousavi	S.	de Hoog	G.S.G.S.	Guillot	J. and Verweij	P.E. (2018) Emerging and Epizootic Fungal Infections in Animals	Emerging and Epizootic Fungal Infections in Animals. Cham: Springer International Publishing.; Sharman	M.J. and Mansfield
rayyan-756240116	A Klebsiella pneumoniae antibiotic resistance mechanism that subdues host defences and promotes virulence.	2017	4		EMBO molecular medicine		9	4	430-447	Kidd, Timothy J and Mills, Grant and SÃ¡-Pessoa, Joana and Dumigan, Amy and Frank, Christian G and Insua, JosÃ© L and Ingram, Rebecca and Hobley, Laura and Bengoechea, JosÃ© A	https://search.ebscohost.com/login.aspx?direct=true&db=mdc&AN=28202493&site=ehost-live		Wiley-Blackwell	Centre for Experimental Medicine, Queen's University Belfast, Belfast, UK.; School of Chemistry and Molecular Biosciences, The University of Queensland, Brisbane, Qld, Australia.; Child Health Research Centre, The University of Queensland, Brisbane, Qld, Australia.		Accession Number: 28202493. Language: English. Date Revised: 20210109. Date Created: 20170217. Date Completed: 20170926. Update Code: 20211106. Publication Type: Journal Article. Journal ID: 101487380. Publication Model: Print. Cited Medium: Internet. NLM ISO Abbr: EMBO Mol Med. PubMed Central ID: PMC5376759. Linked References: Clin Microbiol Rev. 2013 Apr;26(2):185-230. (PMID: 23554414); Mol Mic…
rayyan-756240117	An investigation of the impact of triclosan adaptation on Proteus mirabilis clinical isolates from an Egyptian university hospital.	2021	6		Brazilian journal of microbiology : [publication of the Brazilian Society for Microbiology]		52	2	927-937	Elekhnawy, Engy and Sonbol, Fatma and Abdelaziz, Ahmed and Elbanna, Tarek	https://search.ebscohost.com/login.aspx?direct=true&db=mdc&AN=33826115&site=ehost-live		Springer International Publishing	Department of Pharmaceutical Microbiology, Faculty of Pharmacy, Tanta University, Tanta, Egypt. Engy.elekhnawy2020@gmail.com.		Accession Number: 33826115. Language: English. Date Revised: 20211006. Date Created: 20210407. Date Completed: 20211006. Update Code: 20211106. Publication Type: Journal Article. Journal ID: 101095924. Publication Model: Print-Electronic. Cited Medium: Internet. NLM ISO Abbr: Braz J Microbiol. PubMed Central ID: PMC8105432. Linked References: Abdelaziz A, Sonbol F, Elbanna T, Elekhnawy E (2019) E…
rayyan-756240118	Analysis of the upstream genetic structures of the ISEcp1-bla CTX-M transposition units in Escherichia coli isolates carrying bla CTX-M obtained from the Indonesian and Vietnamese communities.	2021	9		Microbiology and immunology					Widyatama, Fikri S and Yagi, Nobuyoshi and Sarassari, Rosantia and Shirakawa, Toshiro and Le, Danh Tuyen and Bui, Mai Huong Thi and Kuntaman, Kuntaman and Hirai, Itaru	https://search.ebscohost.com/login.aspx?direct=true&db=mdc&AN=34581451&site=ehost-live		Wiley-Blackwell	Laboratory of Microbiology, School of Health Sciences, Faculty of Medicine, University of the Ryukyus, Okinawa, Japan.		Accession Number: 34581451. Language: English. Date Revised: 20211021. Date Created: 20210928. Update Code: 20211106. Publication Type: Journal Article. Journal ID: 7703966. Publication Model: Print-Electronic. Cited Medium: Internet. NLM ISO Abbr: Microbiol Immunol. Linked References: WHO. Antimicrobial resistance: global report on surveillance 2014. Geneva World Health Organization, 2014.; Lai …
rayyan-756240119	Antibiotic residues in environment: antimicrobial resistance development, ecological risks, and bioremediation.	2021	11		Environmental science and pollution research international					Apreja, Mansi and Sharma, Aarjoo and Balda, Sanjeev and Kataria, Kirti and Capalash, Neena and Sharma, Prince	https://search.ebscohost.com/login.aspx?direct=true&db=mdc&AN=34773239&site=ehost-live		Springer	Department of Microbiology, Panjab University, Chandigarh, 160014, India.		Accession Number: 34773239. Language: English. Date Revised: 20211113. Date Created: 20211113. Update Code: 20211120. Publication Type: Journal Article, Review. Journal ID: 9441769. Publication Model: Print-Electronic. Cited Medium: Internet. NLM ISO Abbr: Environ Sci Pollut Res Int. Linked References: Abbasi E, Mondanizadeh M, van Belkum A, Ghaznavi-Rad E (2020) Multi-drug-resistant diarrheageni…
lth concern. Asian Pacific J Trop Dis 7(11):665â€“670. https://doi.org/10.12980/apjtd.7.2017D7-154. (PMID: 10.12980/apjtd.7.2017D7-154); Unger IM	Goyne KW	Kennedy AC	Kremer RJ	McLain JE	Williams CF (2013) Antibiotic effects on microbial community characteristics in soils under conservation management practices. Soil Sci Soc Am J 77(1):100â€“112. https://doi.org/10.2136/sssaj2012.0099. (PMID: 10.2136/sssaj2012.0099); Vikram A	Schmidt JW (2018) Functional bla KPC-2 sequences are present in US beef cattle feces regardless of antibiotic use. Foodborne Pathog Dis 15(7):444â€“448. https://doi.org/10.1089/fpd.2017.2406. (PMID: 10.1089/fpd.2017.2406); Voigt AM	Faerber HA	Wilbring G	Skutlarek D	Felder C	Mahn R	Schmithausen RM (2019) The occurrence of antimicrobial substances in toilet	sink and shower drainpipes of clinical units: a neglected source of antibiotic residues. Int J Hyg Environ Health 222(3):455â€“467. https://doi.org/10.1016/j.ijheh.2018.12.013. (PMID: 10.1016/j.ijheh.2018.12.013); Wagil M	Kumirska J	Stolte S	Puckowski A	Maszkowska J	Stepnowski P	BiaÅ‚k-Bielinska A (2014) Development of sensitive and reliable LC-MS/MS methods for the determination of three fluoroquinolones in water and fish tissue samples and preliminary environmental risk assessment of their presence in two rivers in northern Poland. Sci Total Environ 493:1006â€“1013. https://doi.org/10.1016/j.scitotenv.2014.06.082. (PMID: 10.1016/j.scitotenv.2014.06.082); Wang X	Ryu D	Houtkooper RH	Auwerx J (2015) Antibiotic use and abuse: a threat to mitochondria and chloroplasts with impact on research	health	and environment. Bioessays. 37(10):1045â€“1053. https://doi.org/10.1002/bies.201500071. (PMID: 10.1002/bies.201500071); Wang J	Lin H	Sun W	Xia Y	Ma J	Fu J	Qian M (2016) Variations in the fate and biological effects of sulfamethoxazole	norfloxacin and doxycycline in different vegetable-soil systems following manure application. J Hazard Mater 304:49â€“57. https://doi.org/10.1016/j.jhazmat.2015.10.038. (PMID: 10.1016/j.jhazmat.2015.10.038); Wang L	Hu C	Shao L (2017) The antimicrobial activity of nanoparticles: present situation and prospects for the future. Int J Nanomedicine 12:1227. https://doi.org/10.2147/IJN.S121956. (PMID: 10.2147/IJN.S121956); Wang S	Hu Y	Wang J (2018a) Biodegradation of typical pharmaceutical compounds by a novel strain Acinetobacter sp. J Environ Manag 217:240â€“246. https://doi.org/10.1016/j.jenvman.2018.03.096. (PMID: 10.1016/j.jenvman.2018.03.096); Wang L	You L	Zhang J	Yang T	Zhang W	Zhang Z	Ma J (2018b) Biodegradation of sulfadiazine in microbial fuel cells: reaction mechanism	biotoxicity removal and the correlation with reactor microbes. J Hazard Mater 360:402â€“411. https://doi.org/10.1016/j.jhazmat.2018.08.021. (PMID: 10.1016/j.jhazmat.2018.08.021); Wang Y	Zhang H	Feng Y	Li B	Yu M	Xu X	Cai L (2019) Bio-electron-Fenton (BEF) process driven by sediment microbial fuel cells (SMFCs) for antibiotics desorption and degradation. Biosens Bioelectron 136:8â€“15. https://doi.org/10.1016/j.bios.2019.04.009. (PMID: 10.1016/j.bios.2019.04.009); Weng SS	Liu SM
rayyan-756240120	Antibiotic Resistance Crisis: An Update on Antagonistic Interactions between Probiotics and Methicillin-Resistant Staphylococcus aureus (MRSA).	2021	6		Current microbiology		78	6	2194-2211	Nataraj, Basavaprabhu H and Mallappa, Rashmi H	https://search.ebscohost.com/login.aspx?direct=true&db=mdc&AN=33881575&site=ehost-live		Springer International	Molecular Biology Unit, Dairy Microbiology Division, ICAR-National Dairy Research Institute, Karnal-132001, Haryana, India.		Accession Number: 33881575. Language: English. Date Revised: 20210531. Date Created: 20210421. Date Completed: 20210531. Update Code: 20211105. Publication Type: Journal Article, Review. Journal ID: 7808448. Publication Model: Print-Electronic. Cited Medium: Internet. NLM ISO Abbr: Curr Microbiol. Linked References: Berendonk TU, Manaia CM, Merlin C, Fatta-Kassinos D, Cytryn E, Walsh F, BÃ¼rgmann…
; Silva GO	Castro RD	Oliveira LG	Santâ€™Anna FM	Barbosa CD	Sandes SHC	Silva RS	Resende MFS	Lana AMQ	Nunes AC	Cerqueira MMOP (2020) Viability of Staphylococcus aureus and expression of its toxins (SEC and TSST-1) in cheeses using Lactobacillus rhamnosus D1 or Weissella paramesenteroides GIR16L4 or both as starter cultures. J Dairy Sci 103:4100â€“4108. (PMID: 32197850); Misaghi A	Parsaeimehr M	Akhondzadeh A	Zahraee Salehi T	Gandomi H	Azizkhani M (2017) The inhibitory effects of Lactobacillus fermentum	Lactobacillus acidophilus and Lactobacillus paracasei isolated from yoghurt on the growth and enterotoxin A gene expression of S. aureus. Iran J Vet Med 11:191â€“201.; Souza RF	Jardin J	Cauty C	Rault L	Bouchard DS	BermÃºdez-HumarÃ¡n LG	Langella P	Monedero V	Seyffert N	Azevedo V	Le Loir Y (2017) Contribution of sortase SrtA2 to Lactobacillus casei BL23 inhibition of Staphylococcus aureus internalization into bovine mammary epithelial cells. PLoS ONE 12:0174060.; Algburi A	Al-Hasani HM	Ismael TK	Abdelhameed A	Weeks R	Ermakov AM	Chikindas ML (2020) Antimicrobial activity of Bacillus subtilis KATMIRA1933 and Bacillus amyloliquefaciens B-1895 against Staphylococcus aureus biofilms isolated from wound infection. Probiotics Antimicrob Proteins. https://doi.org/10.1007/s12602-020-09673-4. (PMID: 10.1007/s12602-020-09673-431989448); Paik W	Alonzo F	Knight KL (2019) Probiotic exopolysaccharide protects against systemic Staphylococcus aureus infection	inducing dual-functioning macrophages that restrict bacterial growth and limit inflammation. Infect Immun 87:e00791-e818. (PMID: 30396894); Paik W	Alonzo F	Knight KL (2020) Suppression of Staphylococcus aureus superantigen-independent interferon gamma response by a probiotic polysaccharide. Infect Immun. https://doi.org/10.1128/IAI.00661-19. (PMID: 10.1128/IAI.00661-19319323267093115); Xiu L	Sheng S	Hu Z	Liu Y	Li J	Zhang H	Liang Y	Du R	Wang X (2020) Exopolysaccharides from Lactobacillus kiferi as adjuvant enhanced the immuno-protective against Staphylococcus aureus infection. Int J Biol Macromol 161:10â€“23. (PMID: 32512102). Linking ISSN: 03438651. Subset: MEDLINE; Date of Electronic Publication: 2021 Apr 21. ; Original Imprints: Publication: New York	Springer International. RAYYAN-INCLUSION: {""Adamu""=>""Excluded""}"
rayyan-756240121	Antibiotic Resistance Genes Among Carbapenem-resistant Enterobacterales (CRE) Isolates of Prapokklao Hospital, Chanthaburi Province, Thailand.	2021	8		Infection and drug resistance		14		3485-3494	Tunyong, Witawat and Arsheewa, Weewan and Santajit, Sirijan and Kong-Ngoen, Thida and Pumirat, Pornpan and Sookrung, Nitat and Chaicumpa, Wanpen and Indrawattana, Nitaya	https://search.ebscohost.com/login.aspx?direct=true&db=mdc&AN=34511940&site=ehost-live		Dove Medical Press	Department of Microbiology and Immunology, Faculty of Tropical Medicine, Mahidol University, Bangkok, 10400, Thailand.		Accession Number: 34511940. Language: English. Date Revised: 20210914. Date Created: 20210913. Update Code: 20211105. Publication Type: Journal Article. Journal ID: 101550216. Publication Model: Electronic-eCollection; eCollection. Cited Medium: Print. NLM ISO Abbr: Infect Drug Resist. PubMed Central ID: PMC8413090. Linked References: PLoS One. 2015 Sep 25;10(9):e0139116. (PMID: 26407326); MMWR M…
rayyan-756240122	Association of Empiric Antibiotic Regimen Discordance With 30-Day Mortality in Neonatal and Pediatric Bloodstream Infection-A Global Retrospective Cohort Study.	2021	2		The Pediatric infectious disease journal		40	2	137-143	Cook, Aislinn and Hsia, Yingfen and Russell, Neal and Sharland, Mike and Cheung, Kaman and Grimwood, Keith and Cross, Jack and Cotrim da Cunha, Denise and MagalhÃ£es, Gloria Regina and Renk, Hanna and Hindocha, Avni and McMaster, Paddy and Okomo, Uduak and Darboe, Saffiatou and Alvarez-Uria, Gerardo and Jinka, Dasaratha R and Murki, Srinivas and Kandraju, Hemasree and Dharmapalan, Dhanya and Espo…	https://search.ebscohost.com/login.aspx?direct=true&db=mdc&AN=33395208&site=ehost-live		Williams & Wilkins	From the Paediatric Infectious Diseases Research Group, St. George's University of London, London, United Kingdom.		Accession Number: 33395208. Language: English. Date Revised: 20210823. Date Created: 20210104. Date Completed: 20210823. Update Code: 20211105. Publication Type: Journal Article, Research Support, Non-U.S. Gov't. Journal ID: 8701858. Publication Model: Print. Cited Medium: Internet. NLM ISO Abbr: Pediatr Infect Dis J. Linked References: Paul M, Shani V, Muchtar E, et al. Systematic review and met…
rayyan-756240123	Bacterial pathogens identified from houseflies in different human and animal settings: A systematic review and meta-analysis.	2021	5		Veterinary medicine and science					Monyama, Maropeng C and Onyiche, Emmanuel T and Taioe, Moeti O and Nkhebenyane, Jane S and Thekisoe, Oriel M M	https://search.ebscohost.com/login.aspx?direct=true&db=mdc&AN=33955703&site=ehost-live		John Wiley & Sons Ltd	Department of Life and Consumer Sciences, University of South Africa, Florida, South Africa.; Unit for Environmental Sciences and Management, North-West University, Potchefstroom, South Africa.		Accession Number: 33955703. Language: English. Date Revised: 20210605. Date Created: 20210506. Update Code: 20211106. Publication Type: Journal Article. Journal ID: 101678837. Publication Model: Print-Electronic. Cited Medium: Internet. NLM ISO Abbr: Vet Med Sci. Linked References: Adzeity, F., Huda, N., Rusul, G., &amp; Ali, R. (2013). Molecular techniques for detecting and typing of bacteria, a…
rayyan-756240124	Characterization of extended-spectrum-Î²-lactamase producing Klebsiella pneumoniae phage KP1801 and evaluation of therapeutic efficacy in vitro and in vivo.	2020	7		Scientific reports		10	1	11803-11803	Wintachai, Phitchayapak and Naknaen, Ampapan and Thammaphet, Jirapath and Pomwised, Rattanaruji and Phaonakrop, Narumon and Roytrakul, Sittiruk and Smith, Duncan R	https://search.ebscohost.com/login.aspx?direct=true&db=mdc&AN=32678251&site=ehost-live		Nature Publishing Group	School of Science, Walailak University, Nakhon Si Thammarat, 80161, Thailand. phitchayapak.wi@wu.ac.th.		Accession Number: 32678251. Language: English. Date Revised: 20210716. Date Created: 20200718. Date Completed: 20201221. Update Code: 20211105. Publication Type: Journal Article, Research Support, Non-U.S. Gov't. Journal ID: 101563288. Publication Model: Electronic. Cited Medium: Internet. NLM ISO Abbr: Sci Rep. PubMed Central ID: PMC7367294. Linked References: Teklu, D. S. et al. Extended-spectr…
rayyan-756240126	Clinical and molecular characteristics of Klebsiella pneumoniae ventilator-associated pneumonia in mainland China.	2016	10		BMC infectious diseases		16	1	608-608	Guo, Si and Xu, JingJing and Wei, YanShuan and Xu, JunHong and Li, Yi and Xue, Rui	https://search.ebscohost.com/login.aspx?direct=true&db=mdc&AN=27782809&site=ehost-live		BioMed Central	Department of Clinical Microbiology, Henan Provincial People's Hospital, Zhengzhou, China.; Department of Infection control, Zhengzhou University People's Hospital, Zhengzhou, China.		Accession Number: 27782809. Language: English. Date Revised: 20201209. Date Created: 20161027. Date Completed: 20170529. Update Code: 20211105. Publication Type: Journal Article. Journal ID: 100968551. Publication Model: Electronic. Cited Medium: Internet. NLM ISO Abbr: BMC Infect Dis. PubMed Central ID: PMC5080764. Linked References: Emerg Infect Dis. 2007 Jul;13(7):986-93. (PMID: 18214169); Che…
rayyan-756240128	Colistin resistance due to insertional inactivation of the mgrB in Klebsiella pneumoniae of clinical origin: First report from India.	2018	10		Revista espanola de quimioterapia : publicacion oficial de la Sociedad Espanola de Quimioterapia		31	5	406-410	Kumar, A and Biswas, L and Omgy, N and Mohan, K and Vinod, V and Sajeev, A and Nair, P and Singh, S and Biswas, R	https://search.ebscohost.com/login.aspx?direct=true&db=mdc&AN=30221899&site=ehost-live		Sociedad EspanÌƒola de Quimioterapia	Anil Kumar MD, Clinical Professor, Department of Microbiology, Amrita Institute of Medical Sciences, Amrita Vishwa Vidyapeetham, Ponekkara, Cochin, Kerala 682041, India. vanilkumar@aims.amrita.edu.		Accession Number: 30221899. Language: English. Date Revised: 20190401. Date Created: 20180918. Date Completed: 20190401. Update Code: 20211105. Publication Type: Journal Article. Journal ID: 9108821. Publication Model: Print-Electronic. Cited Medium: Internet. NLM ISO Abbr: Rev Esp Quimioter. PubMed Central ID: PMC6194868. Linked References: Antimicrob Agents Chemother. 2013 Oct;57(10):5104-11. (…
rayyan-756240129	Combination antibiotic treatment versus monotherapy for multidrug-resistant, extensively drug-resistant, and pandrug-resistant Acinetobacter infections: a systematic review.	2014	10		European journal of clinical microbiology & infectious diseases : official publication of the European Society of Clinical Microbiology		33	10	1675-1685	Poulikakos, P and Tansarli, G S and Falagas, M E	https://search.ebscohost.com/login.aspx?direct=true&db=mdc&AN=24832022&site=ehost-live		Springer	Alfa Institute of Biomedical Sciences (AIBS), 9 Neapoleos Street, 151 23, Marousi, Athens, Greece.		Accession Number: 24832022. Language: English. Date Revised: 20211021. Date Created: 20140517. Date Completed: 20150601. Update Code: 20211106. Publication Type: Journal Article, Review, Systematic Review. Journal ID: 8804297. Publication Model: Print-Electronic. Cited Medium: Internet. NLM ISO Abbr: Eur J Clin Microbiol Infect Dis. Linked References: Clin Microbiol Infect. 2002 Mar;8(3):144-53. …
rayyan-756240130	Compassionate Use of Cefiderocol in the Treatment of an Intraabdominal Infection Due to Multidrug-Resistant Pseudomonas aeruginosa: A Case Report.	2019	11		Pharmacotherapy		39	11	1113-1118	Stevens, Ryan W and Clancy, Megan	https://search.ebscohost.com/login.aspx?direct=true&db=mdc&AN=31550054&site=ehost-live		Wiley-Blackwell	Mayo Clinic Saint Mary's Medical Center, Rochester, Minnesota.		Accession Number: 31550054. Language: English. Date Revised: 20200724. Date Created: 20190925. Date Completed: 20200724. Update Code: 20211106. Publication Type: Case Reports. Journal ID: 8111305. Publication Model: Print-Electronic. Cited Medium: Internet. NLM ISO Abbr: Pharmacotherapy. Linked References: Zhanel GG, Golden AR, Zelenitsky S, et al. Cefiderocol: a siderophore cephalosporin with ac…
rayyan-756240131	Critical analysis of antibacterial agents in clinical development.	2020	5		Nature reviews. Microbiology		18	5	286-298	Theuretzbacher, Ursula and Bush, Karen and Harbarth, Stephan and Paul, Mical and Rex, John H and Tacconelli, Evelina and Thwaites, Guy E	https://search.ebscohost.com/login.aspx?direct=true&db=mdc&AN=32152509&site=ehost-live		Nature Pub. Group	Center for Anti-Infective Agents, Vienna, Austria. utheuretzbacher@cefaia.com.		Accession Number: 32152509. Language: English. Date Revised: 20210212. Date Created: 20200311. Date Completed: 20200505. Update Code: 20211106. Publication Type: Journal Article, Review. Journal ID: 101190261. Publication Model: Print-Electronic. Cited Medium: Internet. NLM ISO Abbr: Nat Rev Microbiol. Linked References: Tacconelli, E. et al. Discovery, research, and development of new antibiotic…
rayyan-756240132	Cross-Resistance and the Mechanisms of Cephalosporin-Resistant Bacteria in Urinary Tract Infections Isolated in Indonesia.	2021	5		Current microbiology		78	5	1771-1777	Ishii, Aya and Shigemura, Katsumi and Kitagawa, Koichi and Harada, Mizuki and Kan, Yuki and Hayashi, Fuka and Osawa, Kayo and Kuntaman, K and Shirakawa, Toshiro and Fujisawa, Masato	https://search.ebscohost.com/login.aspx?direct=true&db=mdc&AN=33713209&site=ehost-live		Springer International	Department of Public Health, Kobe University Graduate School of Health Sciences, Kobe, Japan.		Accession Number: 33713209. Language: English. Date Revised: 20210514. Date Created: 20210313. Date Completed: 20210514. Update Code: 20211105. Publication Type: Journal Article. Journal ID: 7808448. Publication Model: Print-Electronic. Cited Medium: Internet. NLM ISO Abbr: Curr Microbiol. Linked References: Cohen Stuart J, Leverstein-Van Hall M, Kortmann W, Verlind J, Mulder F, Scharringa J et a…
rayyan-756240133	Determination of frequency, multiple antibiotic resistance index and resistotype of Salmonella spp. in chicken meat collected from southeast of Iran.	2021	10		Veterinary medicine and science					Mir, Reza and Salari, Saeed and Najimi, Mohsen and Rashki, Ahmad	https://search.ebscohost.com/login.aspx?direct=true&db=mdc&AN=34597476&site=ehost-live		John Wiley & Sons Ltd	Faculty of Veterinary Medicine, University of Zabol, Zabol, Iran.		Accession Number: 34597476. Language: English. Date Revised: 20211001. Date Created: 20211001. Update Code: 20211105. Publication Type: Journal Article. Journal ID: 101678837. Publication Model: Print-Electronic. Cited Medium: Internet. NLM ISO Abbr: Vet Med Sci. Linked References: Adzitey, F. (2015). Antibiotic resistance of Escherichia coli isolated from beef and its related samples in Techiman…
rayyan-756240134	Development and standardization of a specific real-time PCR assay for the rapid detection of Candida auris.	2021	7		European journal of clinical microbiology & infectious diseases : official publication of the European Society of Clinical Microbiology		40	7	1547-1551	Ibrahim, Ahmad and Baron, Sophie Alexandra and Yousfi, Hanane and Hadjadj, Linda and Lalaoui, Rym and Morand, Serge and Rolain, Jean-Marc and Bittar, Fadi	https://search.ebscohost.com/login.aspx?direct=true&db=mdc&AN=33515096&site=ehost-live		Springer	Aix-Marseille University, IRD, APHM, MEPHI, Marseille, France.; IHU MÃ©diterranÃ©e Infection, Marseille, France.		Accession Number: 33515096. Language: English. Date Revised: 20211008. Date Created: 20210130. Date Completed: 20211008. Update Code: 20211105. Publication Type: Journal Article. Journal ID: 8804297. Publication Model: Print-Electronic. Cited Medium: Internet. NLM ISO Abbr: Eur J Clin Microbiol Infect Dis. Linked References: Kathuria S, Singh PK, Sharma C, Prakash A, Masih A, Kumar A et al (2015)…
rayyan-756240135	Diversity in the swimming motility and flagellar regulon structure of uropathogenic Morganella morganii strains.	2021	8		International microbiology : the official journal of the Spanish Society for Microbiology					Minnullina, Leyla and Kostennikova, Zarina and Evtugin, Vladimir and Akosah, Yaw and Sharipova, Margarita and Mardanova, Ayslu	https://search.ebscohost.com/login.aspx?direct=true&db=mdc&AN=34363151&site=ehost-live		Springer Nature	Institute of Fundamental Medicine and Biology, Kazan (Volga region) Federal University, Kazan, Russia. sequencer14@gmail.com.		Accession Number: 34363151. Language: English. Date Revised: 20210807. Date Created: 20210807. Update Code: 20211105. Publication Type: Journal Article. Journal ID: 9816585. Publication Model: Print-Electronic. Cited Medium: Internet. NLM ISO Abbr: Int Microbiol. Linked References: Abdalla J, Saad M, Samnani I, Lee P, Moorman J (2006) Central nervous system infection caused by Morganella morganii…
rayyan-756240136	Efficacy of marine cyanobacterium Oxynema thaianum ALU PBC5 against multi drug resistant Gram negative pathogens.	2021	1		Journal of applied microbiology		130	1	50-60	Padmini, N and Ajilda, A A K and Prabakaran, P and Sivakumar, N and Selvakumar, G	https://search.ebscohost.com/login.aspx?direct=true&db=mdc&AN=32594639&site=ehost-live		Published for the Society for Applied Bacteriology by Blackwell Science	Department of Microbiology, Science Campus, Alagappa University, Karaikudi, Tamil Nadu, India.		Accession Number: 32594639. Language: English. Date Revised: 20210108. Date Created: 20200629. Date Completed: 20210108. Update Code: 20211106. Publication Type: Journal Article. Journal ID: 9706280. Publication Model: Print-Electronic. Cited Medium: Internet. NLM ISO Abbr: J Appl Microbiol. Linked References: Abed, R.M.M., Dobrestov, S., Al-Kharusi, S., Schramm, A., Jupp, B. and Golubic, S. (201…
rayyan-756240137	Emergence of CTX-M Group 1-ESBL producing Klebsiella pneumonia from a tertiary care centre in Karachi, Pakistan.	2010	9		Journal of infection in developing countries		4	8	472-476	Khan, Erum and Schneiders, Thamarai and Zafar, Afia and Aziz, Erum and Parekh, Asra and Hasan, Rumina	https://search.ebscohost.com/login.aspx?direct=true&db=mdc&AN=20818098&site=ehost-live		Open Learning on Enteric Pathogens	Department of Pathology/Microbiolog, Aga Khan University Hospital, Karachi, Pakistan. erum.khan@aku.edu		Accession Number: 20818098. Language: English. Date Revised: 20191111. Date Created: 20100907. Date Completed: 20110106. Update Code: 20211105. Publication Type: Journal Article, Research Support, Non-U.S. Gov't, Research Support, U.S. Gov't, Non-P.H.S.. Journal ID: 101305410. Publication Model: Electronic. Cited Medium: Internet. NLM ISO Abbr: J Infect Dev Ctries. Linking ISSN: 19722680. Subset:…
rayyan-756240138	Emergence of Mobile Colistin Resistance ( mcr-8 ) in a Highly Successful Klebsiella pneumoniae Sequence Type 15 Clone from Clinical Infections in Bangladesh.	2020	3		MSphere		5	2		Farzana, Refath and Jones, Lim S and Barratt, Andrew and Rahman, Muhammad Anisur and Sands, Kirsty and Portal, Edward and Boostrom, Ian and Espina, Laura and Pervin, Monira and Uddin, A K M Nasir and Walsh, Timothy R	https://search.ebscohost.com/login.aspx?direct=true&db=mdc&AN=32161143&site=ehost-live		American Society for Microbiology	Department of Medical Microbiology, Institute of Infection and Immunity, School of Medicine, Cardiff University, Cardiff, United Kingdom FarzanaR@cardiff.ac.uk.		Accession Number: 32161143. Language: English. Date Revised: 20210318. Date Created: 20200313. Date Completed: 20210318. Update Code: 20211106. Publication Type: Journal Article, Research Support, Non-U.S. Gov't. Journal ID: 101674533. Publication Model: Electronic. Cited Medium: Internet. NLM ISO Abbr: mSphere. PubMed Central ID: PMC7067589. Linked References: Nature. 1988 Sep 22;335(6188):351-2…
rayyan-756240139	Fluoroquinolone resistance contributing mechanisms and genotypes of ciprofloxacin- unsusceptible Pseudomonas aeruginosa strains in Iran: emergence of isolates carrying qnr/aac(6)-Ib genes.	2021	10		International microbiology : the official journal of the Spanish Society for Microbiology					Nabilou, Mahsa and Babaeekhou, Laleh and Ghane, Maryam	https://search.ebscohost.com/login.aspx?direct=true&db=mdc&AN=34709520&site=ehost-live		Springer Nature	Department of Biology, Islamshahr Branch, Islamic Azad University, Islamshahr, Iran.		Accession Number: 34709520. Language: English. Date Revised: 20211119. Date Created: 20211028. Update Code: 20211123. Publication Type: Journal Article. Journal ID: 9816585. Publication Model: Print-Electronic. Cited Medium: Internet. NLM ISO Abbr: Int Microbiol. Comment: Erratum in: Int Microbiol. 2021 Nov 19;:. (PMID: 34796434). Linked References: Abossedgh, Reza, Maryam Ghane, and Laleh Babaee…
rayyan-756240140	From farm to fork: Colistin voluntary withdrawal in Portuguese farms reflected in decreasing occurrence of mcr-1-carrying Enterobacteriaceae from chicken meat.	2021	7		Environmental microbiology					Ribeiro, Sofia and MourÃ£o, Joana and Novais, Ã‚ngela and Campos, Joana and Peixe, LuÃ­sa and Antunes, PatrÃ­cia	https://search.ebscohost.com/login.aspx?direct=true&db=mdc&AN=34327794&site=ehost-live		Blackwell Science	UCIBIO - Applied Molecular Biosciences Unit, REQUIMTE, Laboratory of Microbiology, Department of Biological Sciences, Faculty of Pharmacy, University of Porto, Porto, 4050-313, Portugal.		Accession Number: 34327794. Language: English. Date Revised: 20210810. Date Created: 20210730. Update Code: 20211105. Publication Type: Journal Article. Journal ID: 100883692. Publication Model: Print-Electronic. Cited Medium: Internet. NLM ISO Abbr: Environ Microbiol. Linked References: Alba, P., Leekitcharoenphon, P., Franco, A., Feltrin, F., Ianzano, A., Caprioli, A., et al. (2018) Molecular e…
rayyan-756240141	Genetic mechanisms and correlated risk factors of antimicrobial-resistant ESKAPEE pathogens isolated in a tertiary hospital in Malaysia.	2021	4		Antimicrobial resistance and infection control		10	1	70-70	Ngoi, Soo Tein and Chong, Chun Wie and Ponnampalavanar, Sasheela Sri La Sri and Tang, Soo Nee and Idris, Nuryana and Abdul Jabar, Kartini and Gregory, Michael J and Husain, Tupur and Teh, Cindy Shuan Ju	https://search.ebscohost.com/login.aspx?direct=true&db=mdc&AN=33892804&site=ehost-live		BioMed Central	Department of Medical Microbiology, Faculty of Medicine, Universiti Malaya, 50603, Kuala Lumpur, Malaysia.		Accession Number: 33892804. Language: English. Date Revised: 20210603. Date Created: 20210424. Update Code: 20211105. Publication Type: Journal Article, Research Support, U.S. Gov't, Non-P.H.S.. Journal ID: 101585411. Publication Model: Electronic. Cited Medium: Internet. NLM ISO Abbr: Antimicrob Resist Infect Control. PubMed Central ID: PMC8062948. Linked References: Lancet Infect Dis. 2015 Feb;…
rayyan-756240143	Genomic data reveal international lineages of critical priority Escherichia coli harbouring wide resistome in Andean condors (Vultur gryphus Linnaeus, 1758).	2020	5		Molecular ecology		29	10	1919-1935	Fuentes-Castillo, Danny and Esposito, Fernanda and Cardoso, Brenda and Dalazen, Gislaine and Moura, QuÃ©zia and Fuga, Bruna and Fontana, Herrison and Cerdeira, Louise and Dropa, Milena and Rottmann, JÃ¼rgen and GonzÃ¡lez-AcuÃ±a, Daniel and CatÃ£o-Dias, JosÃ© L and Lincopan, Nilton	https://search.ebscohost.com/login.aspx?direct=true&db=mdc&AN=32335957&site=ehost-live		Blackwell Scientific Publications	Department of Pathology, School of Veterinary Medicine and Animal Sciences, University of SÃ£o Paulo, Sao Paulo, Brazil.		Accession Number: 32335957. Language: English. Date Revised: 20210604. Date Created: 20200427. Date Completed: 20210604. Update Code: 20211105. Publication Type: Journal Article, Research Support, Non-U.S. Gov't. Journal ID: 9214478. Publication Model: Print-Electronic. Cited Medium: Internet. NLM ISO Abbr: Mol Ecol. Linked References: Achtman, M., Mercer, A., Kusecek, B., Pohl, A., Heuzenroeder,…
rayyan-756240144	Genotypes and cephalosporin susceptibility in extended-spectrum beta-lactamase producing enterobacteriaceae in the community.	2012	6		Journal of infection in developing countries		6	6	470-477	Maina, Daniel and Revathi, Gunturu and Kariuki, Samuel and Ozwara, Hastings	https://search.ebscohost.com/login.aspx?direct=true&db=mdc&AN=22706188&site=ehost-live		Open Learning on Enteric Pathogens	Department of Pathology, Aga Khan University Hospital, Nairobi, Kenya. daniel.maina@aku.edu		Accession Number: 22706188. Language: English. Date Revised: 20191112. Date Created: 20120619. Date Completed: 20121009. Update Code: 20211106. Publication Type: Journal Article, Research Support, Non-U.S. Gov't. Journal ID: 101305410. Publication Model: Electronic. Cited Medium: Internet. NLM ISO Abbr: J Infect Dev Ctries. Linking ISSN: 19722680. Subset: MEDLINE; Date of Electronic Publication: …
rayyan-756240145	Hypervirulent (hypermucoviscous) Klebsiella pneumoniae: a new and dangerous breed.	2013	2		Virulence		4	2	107-118	Shon, Alyssa S and Bajwa, Rajinder P S and Russo, Thomas A	https://search.ebscohost.com/login.aspx?direct=true&db=mdc&AN=23302790&site=ehost-live		Taylor & Francis	Department of Medicine, University at Buffalo-State University of New York, Buffalo, NY, USA.		Accession Number: 23302790. Language: English. Date Revised: 20211021. Date Created: 20130111. Date Completed: 20130812. Update Code: 20211105. Publication Type: Journal Article, Research Support, N.I.H., Extramural, Research Support, U.S. Gov't, Non-P.H.S., Review. Journal ID: 101531386. Publication Model: Print-Electronic. Cited Medium: Internet. NLM ISO Abbr: Virulence. PubMed Central ID: PMC3…
rayyan-756240146	Identification, antibiotic resistance, and virulence profiling of Aeromonas and Pseudomonas species from wastewater and surface water.	2021	4		Environmental monitoring and assessment		193	5	294-294	Govender, Reshme and Amoah, Isaac Dennis and Adegoke, Anthony Ayodeji and Singh, Gulshan and Kumari, Sheena and Swalaha, Feroz Mahomed and Bux, Faizal and StenstrÃ¶m, Thor Axel	https://search.ebscohost.com/login.aspx?direct=true&db=mdc&AN=33893564&site=ehost-live		Springer	Institute for Water and Wastewater Technology, Durban University of Technology, Kwa-Zulu Natal 4001, Durban, South Africa.		Accession Number: 33893564. Language: English. Date Revised: 20210525. Date Created: 20210424. Date Completed: 20210427. Update Code: 20211105. Publication Type: Journal Article. Journal ID: 8508350. Publication Model: Electronic. Cited Medium: Internet. NLM ISO Abbr: Environ Monit Assess. Linked References: Abebe, E., Tegegne, B., Tibebu, S. J. E., et al. (2016). A review on molecular mechanisms…
rayyan-756240147	Isolation and in vitro evaluation of bacteriophages against MDR-bacterial isolates from septic wound infections.	2017	7		PloS one		12	7	e0179245-e0179245	Pallavali, Roja Rani and Degati, Vijaya Lakshmi and Lomada, Dakshayani and Reddy, Madhava C and Durbaka, Vijaya Raghava Prasad	https://search.ebscohost.com/login.aspx?direct=true&db=mdc&AN=28719657&site=ehost-live		Public Library of Science	Department of Microbiology, Yogi Vemana University, Kadapa, AP, India.		Accession Number: 28719657. Language: English. Date Revised: 20190115. Date Created: 20170719. Date Completed: 20170927. Update Code: 20211106. Publication Type: Journal Article. Journal ID: 101285081. Publication Model: Electronic-eCollection; eCollection. Cited Medium: Internet. NLM ISO Abbr: PLoS One. PubMed Central ID: PMC5515400. Linked References: Pediatr Infect Dis J. 2000 Oct;19(10):1000-…
rayyan-756240149	Molecular characterization and epidemiology of cefoxitin resistance among Enterobacteriaceae lacking inducible chromosomal ampC genes from hospitalized and non-hospitalized patients in Algeria: description of new sequence type in Klebsiella pneumoniae isolates.	2015	3		The Brazilian journal of infectious diseases : an official publication of the Brazilian Society of Infectious Diseases		19	2	187-195	Gharout-Sait, Alima and Touati, Abdelaziz and Guillard, Thomas and Brasme, Lucien and de Champs, Christophe	https://search.ebscohost.com/login.aspx?direct=true&db=mdc&AN=25636192&site=ehost-live		Elsevier Editora	Laboratoire de Microbiologie AppliquÃ©e, DÃ©partement de Microbiologie, FSNV, UniversitÃ© de Bejaia, 06000, Algeria.		Accession Number: 25636192. Language: English. Date Revised: 20150330. Date Created: 20150201. Date Completed: 20160113. Update Code: 20211105. Publication Type: Journal Article. Journal ID: 9812937. Publication Model: Print-Electronic. Cited Medium: Internet. NLM ISO Abbr: Braz J Infect Dis. Linking ISSN: 14138670. Subset: MEDLINE; Date of Electronic Publication: 2015 Jan 28. Current Imprints: P…
rayyan-756240150	Molecular detection of Shiga toxin-producing and antibiotic-resistant Escherichia coli isolates from buffaloes in southwest of Iran.	2019	7		Tropical animal health and production		51	6	1725-1736	Dehdashti, Sanaz and Ghanbarpour, Reza and Hajikolaei, Mohammad Rahim Haji	https://search.ebscohost.com/login.aspx?direct=true&db=mdc&AN=30915604&site=ehost-live		Springer	Department of Pathobiology, Faculty of Veterinary Medicine, Shahid Bahonar University of Kerman, Kerman, Iran.		Accession Number: 30915604. Language: English. Date Revised: 20210123. Date Created: 20190328. Date Completed: 20191004. Update Code: 20211105. Publication Type: Journal Article. Journal ID: 1277355. Publication Model: Print-Electronic. Cited Medium: Internet. NLM ISO Abbr: Trop Anim Health Prod. Linked References: Abbasi, H. and Ranjbar, R., 2018. The prevalence of qnr genes of A, B, S in Escher…
rayyan-756240151	Molecular typing of multiresistant Klebsiella pneumoniae isolated from children from northern Jordan.	1999	10		Journal of tropical pediatrics		45	5	271-277	Youssef, M T and Malkawi, H I and Shurman, A A and Andremont, A O	https://search.ebscohost.com/login.aspx?direct=true&db=mdc&AN=10584467&site=ehost-live		Oxford University Press	Department of Biological Sciences, Yarmouk University, Irbid, Jordan. myoussef@yu.edu.jo		Accession Number: 10584467. Language: English. Date Revised: 20180528. Date Created: 19991210. Date Completed: 19991222. Update Code: 20211106. Publication Type: Journal Article, Research Support, Non-U.S. Gov't. Journal ID: 8010948. Publication Model: Print. Cited Medium: Print. NLM ISO Abbr: J Trop Pediatr. Linking ISSN: 01426338. Subset: MEDLINE; Date of Electronic Publication: 19991001. ; Ori…
rayyan-756240152	Phenotypic and molecular characterization of clinical isolates of Acinetobacter baumannii isolated from Delhi, India.	2015	9		Annals of clinical microbiology and antimicrobials		14		40-40	Rynga, Dabet and Shariff, Malini and Deb, Monorama	https://search.ebscohost.com/login.aspx?direct=true&db=mdc&AN=26338039&site=ehost-live		BioMed Central	Department of Microbiology, Vallabhbhai Patel Chest Institute, University of Delhi, Delhi, 110007, India. dabetrynga@gmail.com.; Department of Microbiology, Vardhaman Mahavir Medical College and Safdarjung Hospital, New Delhi, India. dabetrynga@gmail.com.		Accession Number: 26338039. Language: English. Date Revised: 20201209. Date Created: 20150905. Date Completed: 20160225. Update Code: 20211105. Publication Type: Journal Article, Research Support, Non-U.S. Gov't. Journal ID: 101152152. Publication Model: Electronic. Cited Medium: Internet. NLM ISO Abbr: Ann Clin Microbiol Antimicrob. PubMed Central ID: PMC4559170. Linked References: Chin Med J (E…
rayyan-756240153	Phenotypic and molecular characterization of extended-spectrum Î²-lactamases and AmpC Î²-lactamases in Klebsiella pneumoniae.	2013	3		Pakistan journal of pharmaceutical sciences		26	2	291-298	Al-Agamy, Mohamed Hamed	https://search.ebscohost.com/login.aspx?direct=true&db=mdc&AN=23455199&site=ehost-live		Faculty of Pharmacy, University of Karachi	Pharmaceutics and Microbiology Department, King Saud University, Riyadh, Saudi Arabia. elagamy71@yahoo.com		Accession Number: 23455199. Language: English. Date Revised: 20201209. Date Created: 20130305. Date Completed: 20130618. Update Code: 20211105. Publication Type: Journal Article, Research Support, Non-U.S. Gov't. Journal ID: 9426356. Publication Model: Print. Cited Medium: Print. NLM ISO Abbr: Pak J Pharm Sci. Linking ISSN: 1011601X. Subset: MEDLINE; Date of Electronic Publication: 20130301. ; Or…
rayyan-756240154	Phenotypic expression and prevalence of ESBL-producing Enterobacteriaceae in samples collected from patients in various wards of Mulago Hospital, Uganda.	2015	6		BMC pharmacology & toxicology		16		14-14	Kateregga, John N and Kantume, Ronah and Atuhaire, Collins and Lubowa, Musisi Nathan and Ndukui, James G	https://search.ebscohost.com/login.aspx?direct=true&db=mdc&AN=26031914&site=ehost-live		BioMed Central	College of Veterinary Medicine, Animal Resources & Biosecurity, Makerere University, P.O Box 7062, Kampala, Uganda. katereggaj@covab.mak.ac.ug.		Accession Number: 26031914. Language: English. Date Revised: 20181113. Date Created: 20150603. Date Completed: 20160607. Update Code: 20211106. Publication Type: Journal Article, Research Support, Non-U.S. Gov't. Journal ID: 101590449. Publication Model: Electronic. Cited Medium: Internet. NLM ISO Abbr: BMC Pharmacol Toxicol. PubMed Central ID: PMC4451872. Linked References: J Pediatr. 2013 Nov;1…
rayyan-756240155	Polyphenolic Secondary Metabolites Synergize the Activity of Commercial Antibiotics against Clinical Isolates of Î²-Lactamase-producing Klebsiella pneumoniae.	2016	2		Phytotherapy research : PTR		30	2	272-282	Dey, Diganta and Ghosh, Subhalakshmi and Ray, Ratnamala and Hazra, Banasri	https://search.ebscohost.com/login.aspx?direct=true&db=mdc&AN=26668123&site=ehost-live		Wiley	Department of Pharmaceutical Technology, Jadavpur University, Kolkata, 700032, India.; Department of Microbiology, Ashok Laboratory Clinical Testing Centre Private Limited, Kolkata, 700068, India.		Accession Number: 26668123. Language: English. Date Revised: 20181202. Date Created: 20151216. Date Completed: 20160701. Update Code: 20211106. Publication Type: Journal Article, Research Support, Non-U.S. Gov't. Journal ID: 8904486. Publication Model: Print-Electronic. Cited Medium: Internet. NLM ISO Abbr: Phytother Res. Linking ISSN: 0951418X. Subset: MEDLINE; Date of Electronic Publication: 20…
rayyan-756240156	Prevalence and clinical characteristics of hospitalized children with community-acquired Mycoplasma pneumoniae pneumonia during 2017/2018, Chengde, China.	2021	2		Medicine		100	5	e23786-e23786	Su, Meng and Wang, Qian and Li, Dan and Wang, Ling-Ling and Wang, Chun-Yang and Wang, Jiang-Li and Zhang, Qing and Du, Luan-Ying and Liu, Jian-Ying and Xie, Guang-Cheng	https://search.ebscohost.com/login.aspx?direct=true&db=mdc&AN=33592835&site=ehost-live		Lippincott Williams & Wilkins	Department of Pathogenic Biology.		Accession Number: 33592835. Language: English. Date Revised: 20210225. Date Created: 20210217. Date Completed: 20210222. Update Code: 20211105. Publication Type: Evaluation Study, Journal Article. Journal ID: 2985248R. Publication Model: Print. Cited Medium: Internet. NLM ISO Abbr: Medicine (Baltimore). PubMed Central ID: PMC7870167. Linked References: Liu L, Oza S, Hogan D, et al. Global, region…
rayyan-756240157	Prevalence of Genes of OXA-23 Carbapenemase and AdeABC Efflux Pump Associated with Multidrug Resistance of Acinetobacter baumannii Isolates in the ICU of a Comprehensive Hospital of Northwestern China.	2015	8		International journal of environmental research and public health		12	8	10079-10092	Jia, Wei and Li, Caiyun and Zhang, Haiyun and Li, Gang and Liu, Xiaoming and Wei, Jun	https://search.ebscohost.com/login.aspx?direct=true&db=mdc&AN=26308027&site=ehost-live		MDPI	Ningxia Key laboratory of Clinical and Pathogenic Microbiology, Yinchuan, Ningxia 750004, China. zhy34@163.com.; Center of Laboratory Medicine, the General Hospital of Ningxia Medical University, Yinchuan, Ningxia 750004, China. zhy34@163.com.		Accession Number: 26308027. Language: English. Date Revised: 20201209. Date Created: 20150827. Date Completed: 20160315. Update Code: 20211106. Publication Type: Journal Article, Research Support, Non-U.S. Gov't. Journal ID: 101238455. Publication Model: Electronic. Cited Medium: Internet. NLM ISO Abbr: Int J Environ Res Public Health. PubMed Central ID: PMC4555330. Linked References: Chemotherap…
rayyan-756240158	Recombinant Production and Characterization of an Extracellular Subtilisin-Like Serine Protease from Acinetobacter baumannii of Fermented Food Origin.	2021	6		The protein journal		40	3	419-435	Muhammed, Nur Syafiqah and Hussin, Nurulfarhana and Lim, Aik Siang and Jonet, Mohd Anuar and Mohamad, Shaza Eva and Jamaluddin, Haryati	https://search.ebscohost.com/login.aspx?direct=true&db=mdc&AN=33870461&site=ehost-live		Springer	Department of Bioscience, Faculty of Science, Universiti Teknologi Malaysia, Skudai, Malaysia.		Accession Number: 33870461. Language: English. Date Revised: 20210923. Date Created: 20210419. Update Code: 20211106. Publication Type: Journal Article, Research Support, Non-U.S. Gov't. Journal ID: 101212092. Publication Model: Print-Electronic. Cited Medium: Internet. NLM ISO Abbr: Protein J. PubMed Central ID: PMC8053418. Linked References: Baumann P (1968) Isolation of Acinetobacter from soil…
rayyan-756240159	Rifamycin antibiotics and the mechanisms of their failure.	2021	11		The Journal of antibiotics		74	11	786-798	Adams, Rebekah A and Leon, Gabrielle and Miller, Natalia M and Reyes, Saira P and Thantrong, Chantal H and Thokkadam, Alina M and Lemma, Annabel S and Sivaloganathan, Darshan M and Wan, Xuanqing and Brynildsen, Mark P	https://search.ebscohost.com/login.aspx?direct=true&db=mdc&AN=34400805&site=ehost-live		Nature Publishing Group	Department of Chemical and Biological Engineering, Princeton University, Princeton, NJ, USA.		Accession Number: 34400805. Language: English. Date Revised: 20211202. Date Created: 20210817. Update Code: 20211206. Publication Type: Journal Article, Review, Research Support, Non-U.S. Gov't. Journal ID: 0151115. Publication Model: Print-Electronic. Cited Medium: Internet. NLM ISO Abbr: J Antibiot (Tokyo). Linked References: Rinehart KL. Antibiotics with ansa rings. Acc Chem Res. 1972;5:57â€“6…
rayyan-756240160	Survey of Klebsiella pneumoniae bacteraemia in two South Australian hospitals and detection of hypermucoviscous phenotype and magA/rmpA genotypes in K . pneumoniae isolates.	2013	4		Infection		41	2	559-563	Chang, Lisa and Bastian, Ivan and Warner, Morgyn	https://search.ebscohost.com/login.aspx?direct=true&db=mdc&AN=23225226&site=ehost-live		Springer Heidelberg	SA Pathology, Adelaide, SA, Australia. lwkchang@gmail.com		Accession Number: 23225226. Language: English. Date Revised: 20211021. Date Created: 20121211. Date Completed: 20131029. Update Code: 20211105. Publication Type: Journal Article, Multicenter Study. Journal ID: 0365307. Publication Model: Print-Electronic. Cited Medium: Internet. NLM ISO Abbr: Infection. Linked References: Med J Aust. 2011 Apr 4;194(7):374. (PMID: 21470095); J Intern Med. 2006 Jun…
rayyan-756240161	Survival of the bla NDM -harbouring Escherichia coli in tropical seawater and conjugative transfer of resistance markers.	2021	9		Archives of microbiology		203	7	4273-4279	Mukherjee, Susmita and Lekshmi, Manjusha and Ammini, Parvathi and Nayak, Binaya Bhusan and Kumar, Sanath H	https://search.ebscohost.com/login.aspx?direct=true&db=mdc&AN=34097105&site=ehost-live		Springer-Verlag	Post-Harvest Technology, QC Laboratory, ICAR-Central Institute of Fisheries Education, Versova, Mumbai, 400061, India.		Accession Number: 34097105. Language: English. Date Revised: 20210920. Date Created: 20210607. Date Completed: 20210920. Update Code: 20211105. Publication Type: Journal Article. Journal ID: 0410427. Publication Model: Print-Electronic. Cited Medium: Internet. NLM ISO Abbr: Arch Microbiol. Linked References: Aarestrup FM, Wegener HC, Collignon P (2008) Resistance in bacteria of the food chain: ep…
rayyan-756240162	Synthesis and characterization of the antibacterial potential of ZnO nanoparticles against extended-spectrum Î²-lactamases-producing Escherichia coli and Klebsiella pneumoniae isolated from a tertiary care hospital of North India.	2012	4		Applied microbiology and biotechnology		94	2	467-477	Ansari, Mohammad Azam and Khan, Haris M and Khan, Aijaz A and Sultan, Asfia and Azam, Ameer	https://search.ebscohost.com/login.aspx?direct=true&db=mdc&AN=22159886&site=ehost-live		Springer International	Department of Microbiology, Aligarh Muslim University, Aligarh, Uttar Pradesh, India. azammicro@gmail.com		Accession Number: 22159886. Language: English. Date Revised: 20201209. Date Created: 20111214. Date Completed: 20120717. Update Code: 20211106. Publication Type: Journal Article. Journal ID: 8406612. Publication Model: Print-Electronic. Cited Medium: Internet. NLM ISO Abbr: Appl Microbiol Biotechnol. Linking ISSN: 01757598. Subset: MEDLINE; Date of Electronic Publication: 2011 Dec 09. ; Original …
rayyan-756240163	[Effective management of an outbreak with multiresistent Klebsiella pneumoniae in aÂ neurorehabilitation unit].	2018	5		Bundesgesundheitsblatt, Gesundheitsforschung, Gesundheitsschutz		61	5	543-552	Dohle, Christian and Korr, Gerit and Friedrichs, Michael and Kullmann, Volker and Tung, Mei-Lin and Kaase, Martin and RÃ¼ssmann, Holger and Sissolak, Dagmar and Werber, Dirk and Becker, Laura and Fuchs, Stephan and Pfeifer, Yvonne and Semmler, Torsten and Widders, Gudrun and Eckmanns, Tim and Werner, Guido and Zill, Edith and Haller, Sebastian	https://search.ebscohost.com/login.aspx?direct=true&db=mdc&AN=29633038&site=ehost-live		Springer	MEDIAN Klinik Berlin-Kladow, Kladower DammÂ 223, 14089, Berlin, Deutschland. christian.dohle@median-kliniken.de.; Centrum fÃ¼r Schlaganfallforschung Berlin, CharitÃ© - UniversitÃ¤tsmedizin Berlin, Berlin, Deutschland. christian.dohle@median-kliniken.de.		Accession Number: 29633038. Transliterated Title: Effektives Management eines Ausbruchs mit multiresistenten Klebsiella pneumoniae in der Neurorehabilitation.. Language: German. Date Revised: 20190514. Date Created: 20180411. Date Completed: 20190514. Update Code: 20211106. Publication Type: Journal Article, Review. Journal ID: 101181368. Publication Model: Print. Cited Medium: Internet. NLM ISO …
rayyan-756240164	[Investigation of various virulence factors of Klebsiella pneumoniae strains isolated from nosocomial infections].	2017	10		Mikrobiyoloji bulteni		51	4	329-339	KuÅŸ, Halit and Arslan, UÄŸur and TÃ¼rk DaÄŸÄ±, Hatice and FÄ±ndÄ±k, Duygu	https://search.ebscohost.com/login.aspx?direct=true&db=mdc&AN=29153063&site=ehost-live		Ankara Mikrobiyoloji Dernegi	Konya Beyhekim State Hospital, Medical Microbiology Laboratory, Konya, Turkey.		Accession Number: 29153063. Transliterated Title: Hastane enfeksiyonu etkeni Klebsiella pneumoniae izolatlarÄ±nda Ã§eÅŸitli virÃ¼lans faktÃ¶rlerinin araÅŸtÄ±rÄ±lmasÄ±.. Language: Turkish. Date Revised: 20181004. Date Created: 20171121. Date Completed: 20181002. Update Code: 20211105. Publication Type: Journal Article. Journal ID: 7503830. Publication Model: Print. Cited Medium: Print. NLM ISO Abb…
rayyan-756240165	[Klebsiella pneumoniae Infections in the Intensive Care Unit: Risk Factors Related to Carbapenem Resistance and Patient Mortality].	2020	7		Mikrobiyoloji bulteni		54	3	378-391	BÃ¼yÃ¼ktuna, Seyit Ali and Hasbek, MÃ¼rÅŸit and Ã‡elik, Cem and ÃœnlÃ¼savuran, Meltem and AvcÄ±, Onur and BaltacÄ±, Sevgi and FÄ±rtÄ±na Topcu, KÃ¼bra and ElaldÄ±, Nazif	https://search.ebscohost.com/login.aspx?direct=true&db=mdc&AN=32755515&site=ehost-live		Ankara Mikrobiyoloji Dernegi	Cumhuriyet University Faculty of Medicine, Department of Infectious Diseases and Clinical Microbiology, Sivas, Turkey.		Accession Number: 32755515. Transliterated Title: YoÄŸun BakÄ±m Ãœnitesinde GeliÅŸen Klebsiella pneumoniae EnfeksiyonlarÄ±: Karbapenem Direnci ve Hasta Mortalitesi ile Ä°lgili Risk FaktÃ¶rleri.. Language: Turkish. Date Revised: 20200818. Date Created: 20200807. Date Completed: 20200818. Update Code: 20211106. Publication Type: Journal Article. Journal ID: 7503830. Publication Model: Print. Cited …
rayyan-756240166	A role for arthropods as vectors of multidrug-resistant Enterobacterales in surgical site infections from South Asia.	2021	10		Nature microbiology		6	10	1259-1270	Hassan, Brekhna and Ijaz, Muhammad and Khan, Asadullah and Sands, Kirsty and Serfas, Georgios-Ion and Clayfield, Liam and El-Bouseary, Maisra Mohammed and Lai, Giulia and Portal, Edward and Khan, Afifah and Watkins, William J and Parkhill, Julian and Walsh, Timothy R	https://search.ebscohost.com/login.aspx?direct=true&db=mdc&AN=34580444&site=ehost-live		Nature Publishing Group	Institute of Infection and Immunity, Cardiff University, Cardiff, UK. brekhnahassan@hotmail.com.		Accession Number: 34580444. Language: English. Date Revised: 20211104. Date Created: 20210928. Date Completed: 20211104. Update Code: 20211120. Publication Type: Journal Article, Research Support, Non-U.S. Gov't. Journal ID: 101674869. Publication Model: Print-Electronic. Cited Medium: Internet. NLM ISO Abbr: Nat Microbiol. Linked References: Stewardson, A. J. et al. Effect of carbapenem resistan…
rayyan-756240167	Alarming rates of antimicrobial resistance and fungal sepsis in outborn neonates in North India.	2018	6		PloS one		13	6	e0180705-e0180705	Jajoo, Mamta and Manchanda, Vikas and Chaurasia, Suman and Sankar, M Jeeva and Gautam, Hitender and Agarwal, Ramesh and Yadav, Chander Prakash and Aggarwal, Kailash C and Chellani, Harish and Ramji, Siddharth and Deb, Monorama and Gaind, Rajni and Kumar, Surinder and Arya, Sugandha and Sreenivas, Vishnubhatla and Kapil, Arti and Mathur, Purva and Rasaily, Reeta and Deorari, Ashok K and Paul, Vino…	https://search.ebscohost.com/login.aspx?direct=true&db=mdc&AN=29953451&site=ehost-live		Public Library of Science	Department of Pediatrics, Chacha Nehru Bal Chikitsalaya, New Delhi, India.		Accession Number: 29953451. Corporate Author: Investigators of the Delhi Neonatal Infection Study (DeNIS) collaboration, New Delhi, India. Language: English. Date Revised: 20201209. Date Created: 20180629. Date Completed: 20181127. Update Code: 20211105. Publication Type: Clinical Trial, Journal Article, Research Support, Non-U.S. Gov't. Journal ID: 101285081. Publication Model: Electronic-eColle…
rayyan-756240168	Antimicrobial resistance patterns and genotypic diversity between clinical and water systems isolates of Pseudomonas aeruginosa in Cali, Colombia.	2020	9		Tropical biomedicine		37	3	650-662	ChÃ¡vez, M and Cabezas, A F and Ferauds, M and Castillo, J E and Caicedo, L D	https://search.ebscohost.com/login.aspx?direct=true&db=mdc&AN=33612779&site=ehost-live		Malaysian Society of Parasitology and Tropical Medicine	Professor Department of Biomedical Sciences, Faculty of Health, Universidad Santiago de Cali, Campus Pampalinda, Calle 5 # 62-00, Colombia.		Accession Number: 33612779. Language: English. Date Revised: 20211013. Date Created: 20210222. Date Completed: 20211013. Update Code: 20211106. Publication Type: Journal Article. Journal ID: 8507086. Publication Model: Print. Cited Medium: Internet. NLM ISO Abbr: Trop Biomed. Linking ISSN: 01275720. Subset: MEDLINE; Date of Electronic Publication: 20200901. ; Original Imprints: Publication: Kuala…
rayyan-756240169	Bloodstream infections and antimicrobial resistance of responsible pathogens in Ukraine: results of a multicenter study (2013-2015).	2019			Wiadomosci lekarskie (Warsaw, Poland : 1960)		72	11	2069-2075	Salmanov, Aidyn G and Voronenko, Yuriy V and Vozianov, Sergiy O and Shunko, Yelizaveta Ye and Mamenko, Maryna Ye and Verner, Olga M and Mykhalchuk, Vasyl M and Vydyborets, Stanislav V and Shkorbotun, Volodymyr O and Beketova, Halyna V and Okhotnikova, Olena M and Goryainova, Nadiya V and Oshlianska, Olena A and Laksha, Olga and Bielova, Olena and Shuba, Volodymyr Yo and Osadcha, Tetyana M	https://search.ebscohost.com/login.aspx?direct=true&db=mdc&AN=31860848&site=ehost-live		Aluna Publishing	Shupyk National Medical Academy of Postgraduate Education, Kyiv, Ukraine.		Accession Number: 31860848. Language: English. Date Revised: 20200108. Date Created: 20191221. Date Completed: 20200102. Update Code: 20211106. Publication Type: Journal Article, Multicenter Study. Journal ID: 9705467. Publication Model: Print. Cited Medium: Print. NLM ISO Abbr: Wiad Lek. Linking ISSN: 00435147. Subset: MEDLINE; Date of Electronic Publication: 20190101. Current Imprints: Publicat…
rayyan-756240171	Clinical and microbiological characteristics of hypervirulent Klebsiella pneumoniae (hvKp) in a hospital from North China.	2020	6		Journal of infection in developing countries		14	6	606-613	Yang, Yan and Liu, Jian-Hua and Hu, Xin-Xin and Zhang, Wei and Nie, Tong-Ying and Yang, Xin-Yi and Wang, Xiu-Kun and Li, Cong-Ran and You, Xue-Fu	https://search.ebscohost.com/login.aspx?direct=true&db=mdc&AN=32683351&site=ehost-live		Open Learning on Enteric Pathogens	Beijing Key Laboratory of Antimicrobial Agents, Institute of Medicinal Biotechnology, Chinese Academy of Medical Sciences and Peking Union Medical College, Beijing, China. yangyan_y@163.com.		Accession Number: 32683351. Language: English. Date Revised: 20210716. Date Created: 20200720. Date Completed: 20210716. Update Code: 20211105. Publication Type: Journal Article, Research Support, Non-U.S. Gov't. Journal ID: 101305410. Publication Model: Electronic. Cited Medium: Internet. NLM ISO Abbr: J Infect Dev Ctries. Linking ISSN: 19722680. Subset: MEDLINE; Date of Electronic Publication: …
rayyan-756240172	Clinical and virulence factors related to the 30-day mortality of Klebsiella pneumoniae bacteremia at a tertiary hospital: a case-control study.	2019	12		European journal of clinical microbiology & infectious diseases : official publication of the European Society of Clinical Microbiology		38	12	2291-2297	Namikawa, Hiroki and Niki, Makoto and Niki, Mamiko and Yamada, Koichi and Nakaie, Kiyotaka and Sakiyama, Arata and Oinuma, Ken-Ichi and Tsubouchi, Taishi and Tochino, Yoshihiro and Takemoto, Yasuhiko and Kaneko, Yukihiro and Shuto, Taichi and Kakeya, Hiroshi	https://search.ebscohost.com/login.aspx?direct=true&db=mdc&AN=31605255&site=ehost-live		Springer	Department of Infection Control Science, Graduate School of Medicine, Osaka City University, 1-4-3, Asahi-machi, Abeno-ku, Osaka, 545-8585, Japan.; Department of Medical Education and General Practice, Graduate School of Medicine, Osaka City University, 1-4-3, Asahi-machi, Abeno-ku, Osaka, 545-8585, Japan.		Accession Number: 31605255. Language: English. Date Revised: 20200226. Date Created: 20191013. Date Completed: 20200226. Update Code: 20211105. Publication Type: Journal Article. Journal ID: 8804297. Publication Model: Print-Electronic. Cited Medium: Internet. NLM ISO Abbr: Eur J Clin Microbiol Infect Dis. Linked References: Proc Natl Acad Sci U S A. 2002 May 14;99(10):7072-7. (PMID: 11997446); I…
rayyan-756240173	Clinical characteristics in blood stream infections caused by Klebsiella pneumoniae, Klebsiella variicola, and Klebsiella quasipneumoniae: a comparative study, Japan, 2014-2017.	2019	11		BMC infectious diseases		19	1	946-946	Imai, Kazuo and Ishibashi, Noriomi and Kodana, Masahiro and Tarumoto, Norihito and Sakai, Jun and Kawamura, Toru and Takeuchi, Shinichi and Taji, Yoshitada and Ebihara, Yasuhiro and Ikebuchi, Kenji and Murakami, Takashi and Maeda, Takuya and Mitsutake, Kotaro and Maesaki, Shigefumi	https://search.ebscohost.com/login.aspx?direct=true&db=mdc&AN=31703559&site=ehost-live		BioMed Central	Department of Infectious Disease and Infection Control, Saitama Medical University, 38 Morohongo, Moroyama-machi, Iruma-gun, Saitama, 350-0495, Japan.; Center for Clinical Infectious Diseases and Research, Saitama Medical University, 38 Morohongo, Moroyama-machi, Iruma-gun, Saitama, 350-0495, Japan.		Accession Number: 31703559. Language: English. Date Revised: 20200224. Date Created: 20191110. Date Completed: 20200224. Update Code: 20211105. Publication Type: Comparative Study, Journal Article. Journal ID: 100968551. Publication Model: Electronic. Cited Medium: Internet. NLM ISO Abbr: BMC Infect Dis. PubMed Central ID: PMC6842162. Linked References: Microbiology. 2003 Sep;149(Pt 9):2397-405. …
rayyan-756240174	Detection and characterization of ESBL-producing Enterobacteriaceae from the gut of healthy chickens, Gallus gallus domesticus in rural Nepal: Dominance of CTX-M-15-non-ST131 Escherichia coli clones.	2020	5		PloS one		15	5	e0227725-e0227725	Hosuru Subramanya, Supram and Bairy, Indira and Nayak, Niranjan and Amberpet, Rajesh and Padukone, Shashiraj and Metok, Yang and Bhatta, Dharm Raj and Sathian, Brijesh	https://search.ebscohost.com/login.aspx?direct=true&db=mdc&AN=32469888&site=ehost-live		Public Library of Science	Manipal College of Medical Sciences, Pokhara, Nepal.		Accession Number: 32469888. Language: English. Date Revised: 20200724. Date Created: 20200530. Date Completed: 20200724. Update Code: 20211106. Publication Type: Journal Article. Journal ID: 101285081. Publication Model: Electronic-eCollection; eCollection. Cited Medium: Internet. NLM ISO Abbr: PLoS One. PubMed Central ID: PMC7259619. Linked References: Front Microbiol. 2017 Nov 13;8:2120. (PMID:…
rayyan-756240175	Discovery of beta-lactamase CMY-10 inhibitors for combination therapy against multi-drug resistant Enterobacteriaceae.	2021	1		PloS one		16	1	e0244967-e0244967	Parvaiz, Nousheen and Ahmad, Faisal and Yu, Wenbo and MacKerell Jr, Alexander D and Azam, Syed Sikander	https://search.ebscohost.com/login.aspx?direct=true&db=mdc&AN=33449932&site=ehost-live		Public Library of Science	Computational Biology Lab, National Center for Bioinformatics, Quaid-i-Azam University, Islamabad, Pakistan.		Accession Number: 33449932. Language: English. Date Revised: 20210511. Date Created: 20210115. Date Completed: 20210511. Update Code: 20211105. Publication Type: Journal Article, Research Support, N.I.H., Extramural, Research Support, Non-U.S. Gov't. Journal ID: 101285081. Publication Model: Electronic-eCollection; eCollection. Cited Medium: Internet. NLM ISO Abbr: PLoS One. PubMed Central ID: PM…
rayyan-756240176	Diversity of genotypes in CTX-M-producing Klebsiella pneumoniae isolated in different hospitals in Brazil.	2011	9		The Brazilian journal of infectious diseases : an official publication of the Brazilian Society of Infectious Diseases		15	5	420-425	Chagas, Thiago Pavoni Gomes and Alves, Ronaldo Mendes and Vallim, Deyse Christina and Seki, Liliane Miyuki and Campos, Leila Carvalho and Asensi, Marise Dutra	https://search.ebscohost.com/login.aspx?direct=true&db=mdc&AN=22230847&site=ehost-live		Elsevier Editora	Biological Sciences, Universidade do Estado do Rio de Janeiro, Rio de Janeiro, RJ, Brazil.		Accession Number: 22230847. Language: English. Date Revised: 20191027. Date Created: 20120111. Date Completed: 20120913. Update Code: 20211106. Publication Type: Journal Article, Research Support, Non-U.S. Gov't. Journal ID: 9812937. Publication Model: Print. Cited Medium: Internet. NLM ISO Abbr: Braz J Infect Dis. Linking ISSN: 14138670. Subset: MEDLINE; Date of Electronic Publication: 20110901.…
rayyan-756240177	Double- and multi-carbapenemase-producers: the excessively armored bacilli of the current decade.	2015	8		European journal of clinical microbiology & infectious diseases : official publication of the European Society of Clinical Microbiology		34	8	1487-1493	Meletis, G and Chatzidimitriou, D and Malisiovas, N	https://search.ebscohost.com/login.aspx?direct=true&db=mdc&AN=25894987&site=ehost-live		Springer	Labnet Laboratories, Agiou Dimitriou str. 161, 53337, Thessaloniki, Greece, meletisg@hotmail.com.		Accession Number: 25894987. Language: English. Date Revised: 20200520. Date Created: 20150421. Date Completed: 20160418. Update Code: 20211105. Publication Type: Journal Article, Review. Journal ID: 8804297. Publication Model: Print-Electronic. Cited Medium: Internet. NLM ISO Abbr: Eur J Clin Microbiol Infect Dis. Linked References: Microb Drug Resist. 2015 Apr;21(2):167-70. (PMID: 25389598); Ant…
rayyan-756240178	Efflux pump activity, biofilm formation and antibiotic resistance profile of Klebsiella spp. isolated from clinical samples at Lagos University Teaching Hospital.	2020	5		BMC research notes		13	1	258-258	Akinpelu, Sharon and Ajayi, Abraham and Smith, Stella I and Adeleye, Adeyemi I	https://search.ebscohost.com/login.aspx?direct=true&db=mdc&AN=32456668&site=ehost-live		Biomed Central	Department of Microbiology, University of Lagos, Lagos, Nigeria.		Accession Number: 32456668. Language: English. Date Revised: 20210208. Date Created: 20200528. Date Completed: 20210208. Update Code: 20211106. Publication Type: Journal Article. Journal ID: 101462768. Publication Model: Electronic. Cited Medium: Internet. NLM ISO Abbr: BMC Res Notes. PubMed Central ID: PMC7249407. Linked References: Can J Infect Dis Med Microbiol. 2018 Sep 23;2018:4271638. (PMID…
rayyan-756240179	Emergence of New Non-Clonal Group 258 High-Risk Clones among Klebsiella pneumoniae Carbapenemase-Producing K. pneumoniae Isolates, France.	2020	6		Emerging infectious diseases		26	6	1212-1220	Bonnin, RÃ©my A and Jousset, AgnÃ¨s B and Chiarelli, Adriana and Emeraud, CÃ©cile and Glaser, Philippe and Naas, Thierry and Dortet, Laurent	https://search.ebscohost.com/login.aspx?direct=true&db=mdc&AN=32441629&site=ehost-live		National Center for Infectious Diseases, Centers for Disease Control and Prevention (CDC)	United States		Accession Number: 32441629. Language: English. Date Revised: 20210618. Date Created: 20200523. Date Completed: 20210618. Update Code: 20211106. Publication Type: Journal Article, Research Support, Non-U.S. Gov't. Journal ID: 9508155. Publication Model: Print. Cited Medium: Internet. NLM ISO Abbr: Emerg Infect Dis. PubMed Central ID: PMC7258464. Linked References: J Antimicrob Chemother. 2017 Jun …
rayyan-756240180	Endogenous Endophthalmitis Caused by ST66-K2 Hypervirulent Klebsiella pneumoniae, United States.	2021			Emerging infectious diseases		27	8	2215-2218	Kamau, Edwin and Allyn, Paul R and Beaird, Omer E and Ward, Kevin W and Kwan, Nancy and Garner, Omai B and Yang, Shangxin	https://search.ebscohost.com/login.aspx?direct=true&db=mdc&AN=34287130&site=ehost-live		National Center for Infectious Diseases, Centers for Disease Control and Prevention (CDC)	United States		Accession Number: 34287130. Language: English. Date Revised: 20210807. Date Created: 20210721. Date Completed: 20210728. Update Code: 20211105. Publication Type: Case Reports, Journal Article. Journal ID: 9508155. Publication Model: Print. Cited Medium: Internet. NLM ISO Abbr: Emerg Infect Dis. PubMed Central ID: PMC8314818. Linked References: BMC Infect Dis. 2018 Dec 17;18(1):669. (PMID: 3055854…
rayyan-756240181	Epidemiology and molecular characteristics of the type VI secretion system in Klebsiella pneumoniae isolated from bloodstream infections.	2020	11		Journal of clinical laboratory analysis		34	11	e23459-e23459	Zhou, Mao and Lan, You and Wang, Siyi and Liu, Qingxia and Jian, Zijuan and Li, Yanming and Chen, Xia and Yan, Qun and Liu, Wenen	https://search.ebscohost.com/login.aspx?direct=true&db=mdc&AN=32656871&site=ehost-live		Wiley	Department of Clinical Laboratory, Xiangya Hospital, Central South University, Changsha, China.		Accession Number: 32656871. Language: English. Date Revised: 20210907. Date Created: 20200714. Date Completed: 20210907. Update Code: 20211105. Publication Type: Journal Article. Journal ID: 8801384. Publication Model: Print-Electronic. Cited Medium: Internet. NLM ISO Abbr: J Clin Lab Anal. PubMed Central ID: PMC7676210. Linked References: Future Microbiol. 2012 Jun;7(6):669-71. (PMID: 22702521);…
rayyan-756240183	Etiology, antibiotic susceptibility and prognostic factors of pediatric community-acquired sepsis in Addis Ababa, Ethiopia.	2021	1		Journal of infection in developing countries		15	1	113-122	Negash, Abel Abera and Asrat, Daniel and Abebe, Workeabeba and Hailemariam, Tewodros and Wubete, Andualem and Aseffa, Abraham and Vaneechoutte, Mario	https://search.ebscohost.com/login.aspx?direct=true&db=mdc&AN=33571153&site=ehost-live		Open Learning on Enteric Pathogens	Armauer Hansen Research Institute (AHRI), Addis Ababa, Ethiopia. abelishasweet@yahoo.com.		Accession Number: 33571153. Language: English. Date Revised: 20211025. Date Created: 20210211. Date Completed: 20211025. Update Code: 20211105. Publication Type: Journal Article, Research Support, Non-U.S. Gov't. Journal ID: 101305410. Publication Model: Electronic. Cited Medium: Internet. NLM ISO Abbr: J Infect Dev Ctries. Linking ISSN: 19722680. Subset: MEDLINE; Date of Electronic Publication: …
rayyan-756240184	Etiology, Clinical Course, and Outcomes of Pneumonia in the Elderly: A Retrospective and Prospective Cohort Study in Thailand.	2021	5		The American journal of tropical medicine and hygiene					Osman, Mayada and Manosuthi, Weerawat and Kaewkungwal, Jaranit and Silachamroon, Udomsak and Mansanguan, Chayasin and Kamolratanakul, Supitcha and Pitisuttithum, Punnee	https://search.ebscohost.com/login.aspx?direct=true&db=mdc&AN=33939631&site=ehost-live		American Society of Tropical Medicine and Hygiene	1Faculty of Tropical Medicine, Mahidol University, Ratchathewi, Bangkok, Thailand.		Accession Number: 33939631. Language: English. Date Revised: 20210608. Date Created: 20210503. Update Code: 20211105. Publication Type: Journal Article. Journal ID: 0370507. Publication Model: Print-Electronic. Cited Medium: Internet. NLM ISO Abbr: Am J Trop Med Hyg. PubMed Central ID: PMC8176510. Linked References: Clin Infect Dis. 1994 Apr;18(4):501-13; quiz 514-5. (PMID: 8038304); Int J Clin E…
rayyan-756240185	Extended spectrum Î²-lactamase producing Escherichia coli and Klebsiella pneumoniae: critical tools for antibiotic resistance pattern.	2017	6		Journal of basic microbiology		57	6	460-470	Padmini, Nagarajan and Ajilda, Antony Alex Kennedy and Sivakumar, Natesan and Selvakumar, Gopal	https://search.ebscohost.com/login.aspx?direct=true&db=mdc&AN=28397262&site=ehost-live		Wiley-VCH Verlag	Department of Microbiology, Science Campus, Alagappa University, Karaikudi, Tamil Nadu, India.		Accession Number: 28397262. Language: English. Date Revised: 20171109. Date Created: 20170412. Date Completed: 20171109. Update Code: 20211105. Publication Type: Journal Article, Review. Journal ID: 8503885. Publication Model: Print-Electronic. Cited Medium: Internet. NLM ISO Abbr: J Basic Microbiol. Linking ISSN: 0233111X. Subset: MEDLINE; Date of Electronic Publication: 2017 Apr 11. Current Imp…
rayyan-756240186	Extensive antimicrobial resistance and plasmid-carrying resistance genes in mcr-1-positive E. coli sampled in swine, in Guangxi, South China.	2021	2		BMC veterinary research		17	1	86-86	Yuan, Jingzhi and Wang, Xiaoye and Shi, Dali and Ge, Qiang and Song, Xingxing and Hu, Wen and Wei, Deyuan and Ge, Chenling and Li, Xun and Hu, Chuanhuo	https://search.ebscohost.com/login.aspx?direct=true&db=mdc&AN=33602222&site=ehost-live		BioMed Central	College of Animal Science and Technology, Guangxi University, Nanning, 530004, P. R. China.		Accession Number: 33602222. Language: English. Date Revised: 20210806. Date Created: 20210219. Date Completed: 20210806. Update Code: 20211105. Publication Type: Journal Article. Journal ID: 101249759. Publication Model: Electronic. Cited Medium: Internet. NLM ISO Abbr: BMC Vet Res. PubMed Central ID: PMC7893886. Linked References: J Antimicrob Chemother. 2018 Aug 1;73(8):2039-2046. (PMID: 298003…
rayyan-756240187	Five compelling UTI questions after kidney transplant.	2020	11		World journal of urology		38	11	2733-2742	AydÄ±n, Selda and Patil, Abhijit and Desai, Mahesh and Simforoosh, Nasser	https://search.ebscohost.com/login.aspx?direct=true&db=mdc&AN=32266510&site=ehost-live		Springer International	Infectious Diseases and Clinical Microbiology, Medipol Mega Hospital, Istanbul Medipol University School of Medicine, BaÄŸcÄ±lar, Istanbul, Turkey. seldaaydin@medipol.edu.tr.		Accession Number: 32266510. Language: English. Date Revised: 20210617. Date Created: 20200409. Date Completed: 20210617. Update Code: 20211105. Publication Type: Journal Article, Review. Journal ID: 8307716. Publication Model: Print-Electronic. Cited Medium: Internet. NLM ISO Abbr: World J Urol. Linked References: Levin A (2018) Improving global kidney health: international society of nephrology …
rayyan-756240188	Genetic diversity of carbapenem-resistant Klebsiella Pneumoniae causing neonatal sepsis in intensive care unit, Cairo, Egypt.	2020	3		European journal of clinical microbiology & infectious diseases : official publication of the European Society of Clinical Microbiology		39	3	583-591	Ghaith, Doaa M and Zafer, Mai Mahmoud and Said, Halaa Mufeed and Elanwary, Sherif and Elsaban, Salwa and Al-Agamy, Mohamed Hamed and Bohol, Marie Fe F and Bendary, Mahmoud Mohamed and Al-Qahtani, Ahmed and Al-Ahdal, Mohammed N	https://search.ebscohost.com/login.aspx?direct=true&db=mdc&AN=31773363&site=ehost-live		Springer	Department of Clinical and Chemical Pathology, Faculty of Medicine, Cairo University, 1st Al-Saray Street, Al-Manial, Cairo, 11559, Egypt. doaa.ghaith@kasralainy.edu.eg.		Accession Number: 31773363. Language: English. Date Revised: 20201120. Date Created: 20191128. Date Completed: 20201009. Update Code: 20211106. Publication Type: Journal Article. Journal ID: 8804297. Publication Model: Print-Electronic. Cited Medium: Internet. NLM ISO Abbr: Eur J Clin Microbiol Infect Dis. Linked References: Eur J Clin Microbiol Infect Dis. 2018 Sep;37(9):1647-1652. (PMID: 299366…
rayyan-756240189	High antimicrobial resistant rates among Gram-negative pathogens in intensive care units. A retrospective study at a tertiary care hospital in Southwest Saudi Arabia.	2018	10		Saudi medical journal		39	10	1035-1043	Ibrahim, Mutasim E	https://search.ebscohost.com/login.aspx?direct=true&db=mdc&AN=30284588&site=ehost-live		Medical Services Department, Saudi Arabian Armed Forces, Ministry Of Defence And Aviation	Department of Medical Microbiology and Parasitology, College of Medicine, University of Bisha, Bisha, Kingdom of Saudi Arabia. E-mail. mutasimhadi87@hotmail.com.		Accession Number: 30284588. Language: English. Date Revised: 20190111. Date Created: 20181005. Date Completed: 20190111. Update Code: 20211105. Publication Type: Journal Article. Journal ID: 7909441. Publication Model: Print. Cited Medium: Internet. NLM ISO Abbr: Saudi Med J. PubMed Central ID: PMC6201019. Linked References: Asian Pac J Trop Biomed. 2011 Jan;1(1):39-42. (PMID: 23569722); J Nat Sc…
[truncated: 3,365 more rows]
[truncated: 5,000 more columns]
